# Supplementary material for: A metabolomic endotype of bioenergetic dysfunction predicts mortality in critically ill patients with acute respiratory failure
Source: Sci Rep. 2021 May 18;11:10515. doi: 10.1038/s41598-021-89716-0 (PMC8131588; doi:10.1038/s41598-021-89716-0)
Supplement: Supplementary file 1 — Supplementary Information. [file 41598_2021_89716_MOESM1_ESM.xlsx]

## Sheet: Supplementary Table 1
Patient Manigfest
SAMPLE NAME	Proteomics ID	SAMPLE ID	COLLECTION DAY	Group
WAKE_00033	23314	2053000	1	Death t0
WAKE_00034	23315	2052992	3	Death t72
WAKE_00035	23316	2052819	1	Survival t0
WAKE_00036	23317	2052823	3	Survival t72
WAKE_00037	23318	2052803	7	Survival discharge
WAKE_00038	23319	2052816	1	Death t0
WAKE_00039	23320	2052822	3	Death t72
WAKE_00040	23321	2052659	1	Survival t0
WAKE_00041	23322	2052675	3	Survival t72
WAKE_00042	23323	2052671	5	Survival discharge
WAKE_00043	23324	2052994	1	Death t0
WAKE_00044	23325	2053008	3	Death t72
WAKE_00045	23326	2052649	1	Survival t0
WAKE_00046	23327	2052664	3	Survival t72
WAKE_00047	23328	2052657	12	Survival discharge
WAKE_00048	23329	2052679	1	Death t0
WAKE_00049	23330	2052666	3	Death t72
WAKE_00050	23331	2053014	1	Survival t0
WAKE_00051	23332	2053010	3	Survival t72
WAKE_00052	23333	2053007	7	Survival discharge
WAKE_00053	23334	2053017	1	Death t0
WAKE_00054	23335	2053002	3	Death t72
WAKE_00055	23336	2052650	1	Survival t0
WAKE_00056	23337	2052662	3	Survival t72
WAKE_00057	23338	2052651	7	Survival discharge
WAKE_00058	23339	2052658	1	Death t0
WAKE_00059	23340	2052656	3	Death t72
WAKE_00060	23341	2053006	1	Survival t0
WAKE_00061	23342	2052999	3	Survival t72
WAKE_00062	23343	2053023	12	Survival discharge
WAKE_00063	23344	2052825	1	Death t0
WAKE_00064	23345	2052811	3	Death t72
WAKE_00065	23346	2053001	1	Survival t0
WAKE_00066	23347	2053022	3	Survival t72
WAKE_00067	23348	2053015	7	Survival discharge
WAKE_00068	23349	2052655	1	Death t0
WAKE_00069	23350	2052678	3	Death t72
WAKE_00070	23351	2052674	1	Survival t0
WAKE_00071	23352	2052654	3	Survival t72
WAKE_00072	23353	2052665	17	Survival discharge
WAKE_00073	23354	2052680	1	Death t0
WAKE_00074	23355	2052670	3	Death t72
WAKE_00075	23356	2052832	1	Survival t0
WAKE_00076	23357	2052815	3	Survival t72
WAKE_00077	23358	2052806	5	Survival discharge
WAKE_00078	23359	2052993	1	Death t0
WAKE_00079	23360	2053018	3	Death t72
WAKE_00080	23361	2052831	1	Survival t0
WAKE_00081	23362	2052827	3	Survival t72
WAKE_00082	23363	2052808	Last	Survival discharge
WAKE_00083	23364	2052809	1	Death t0
WAKE_00084	23365	2052826	3	Death t72
WAKE_00085	23366	2052667	1	Survival t0
WAKE_00086	23367	2052673	3	Survival t72
WAKE_00087	23368	2052648	Last	Survival discharge
WAKE_00088	23369	2052802	1	Death t0
WAKE_00089	23370	2052830	3	Death t72
WAKE_00090	23371	2053013	1	Survival t0
WAKE_00091	23372	2053005	3	Survival t72
WAKE_00092	23373	2052998	Last	Survival discharge
WAKE_00093	23374	2052672	1	Death t0
WAKE_00094	23375	2052663	3	Death t72
WAKE_00095	23376	2052824	1	Survival t0
WAKE_00096	23377	2052814	3	Survival t72
WAKE_00097	23378	2052807	12	Survival discharge
WAKE_00098	23379	2053009	1	Death t0
WAKE_00099	23380	2052997	3	Death t72
WAKE_00100	23381	2052991	1	Survival t0
WAKE_00101	23382	2053021	3	Survival t72
WAKE_00102	23383	2053016	Last	Survival discharge
WAKE_00103	23384	2052800	1	Death t0
WAKE_00104	23385	2052817	3	Death t72
WAKE_00105	23386	2052810	1	Survival t0
WAKE_00106	23387	2052801	3	Survival t72
WAKE_00107	23388	2052818	Last	Survival discharge

## Sheet: Supplementary Table 2
Concentration [µM]
Plate Bar Code	Sample Bar Code	Sample Type	Sample Identification	Species	Material	Customer Sample Identification	Well Position	Sample Volume	Run Number	Injection Number	Ala	Arg	Asn	Asp	Cit	Gln	Glu	Gly	His	Ile	Lys	Met	Orn	Phe	Pro	Ser	Thr	Trp	Tyr	Val	Ac-Orn	ADMA	alpha-AAA	c4-OH-Pro	Carnosine	Creatinine	DOPA	Dopamine	Histamine	Kynurenine	Met-SO	Nitro-Tyr	PEA	Putrescine	Sarcosine	Serotonin	Spermidine	Spermine	t4-OH-Pro
										Class	aminoacids	aminoacids	aminoacids	aminoacids	aminoacids	aminoacids	aminoacids	aminoacids	aminoacids	aminoacids	aminoacids	aminoacids	aminoacids	aminoacids	aminoacids	aminoacids	aminoacids	aminoacids	aminoacids	aminoacids	biogenic amines	biogenic amines	biogenic amines	biogenic amines	biogenic amines	biogenic amines	biogenic amines	biogenic amines	biogenic amines	biogenic amines	biogenic amines	biogenic amines	biogenic amines	biogenic amines	biogenic amines	biogenic amines	biogenic amines	biogenic amines	biogenic amines
										LOD (from SOP) 1007821812/1 µM	1	0.5	1.5	1.5	1	1.5	2	0.5	0.5	0.5	0.5	0.1	0.5	0.01	0.01	1	0.5	0.01	0.01	0.01	0.2	0.08	0.4	0.1	0.1	1	0.17	0.3	0.01	0.3	0.3	0.3	0.02	0.01	0.3	0.03	0.08	0.08	0.1
										Lowest Calibration Standard µM	20	5	5	5	5	20	10	25	5	5	10	5	5	5	10	5	5	5	5	10	1	0.25	1	10	0.5	10	0.5	1	1	1	10	1	0.1	0.1	1	0.1	0.25	0.25	10
										Highest Calibration Standard µM	1600	400	400	400	400	1600	800	2000	400	400	800	400	400	400	800	400	400	400	400	800	40	20	80	80	40	800	40	80	80	80	80	80	8	8	80	8	20	20	80
1007821812-1	1007821061	Sample	23239	human	plasma	WAKE_00033	63	10	1	1 (+)	306	166	90.6	3.32	72.7	1083	21.8	249	138	64.7	401	272	316	138	436	46.6	167	46.4	196	232	<LOD	1.51	2.58	<LOD	<LOD	228	<LOD	<LOD	<LOD	8.03	6.6	<LOD	<LOD	0.15	6.17	<LOD	0.17	0.14	46.8
1007821812-1	1007821075	Sample	23240	human	plasma	WAKE_00034	75	10	1	1 (+)	358	165	90.4	3.81	65.3	1063	22.3	324	141	116	452	353	305	147	415	84	164	46.6	208	324	<LOD	1.58	2.18	<LOD	<LOD	225	<LOD	<LOD	<LOD	8.6	8.95	<LOD	<LOD	0.13	5.2	<LOD	0.21	0.15	60
1007821812-1	1007821080	Sample	23241	human	plasma	WAKE_00035	87	10	1	1 (+)	193	81.4	27.2	3.04	13.3	499	58.8	133	69.3	119	226	30	54.2	74.5	108	93.1	117	53.4	80.8	342	<LOD	0.39	0.51	<LOD	<LOD	51.5	<LOD	<LOD	<LOD	1.87	<LOD	<LOD	<LOD	0.05	5.03	0.09	0.14	0.15	4.46
1007821812-1	1007821094	Sample	23242	human	plasma	WAKE_00036	4	10	1	1 (+)	407	128	45.3	4.32	26.1	669	108	198	76.9	105	299	37.9	66.9	69	207	131	178	63	116	314	<LOD	0.47	0.47	<LOD	<LOD	51.3	<LOD	<LOD	<LOD	1.81	0.99	<LOD	<LOD	0.03	6.31	0.05	0.13	0.16	7.3
1007821812-1	1007821105	Sample	23243	human	plasma	WAKE_00037	16	10	1	1 (+)	314	174	55.2	4.97	39.3	829	105	241	98.6	167	367	49.8	126	88.7	244	149	238	70.2	238	478	<LOD	0.54	1.36	<LOD	<LOD	74.4	<LOD	<LOD	<LOD	1.87	2.1	<LOD	<LOD	0.04	5.16	0.08	0.14	0.15	15.7
1007821812-1	1007821110	Sample	23244	human	plasma	WAKE_00038	28	10	1	1 (+)	183	38.9	30.3	3.32	17.4	457	38	157	55.5	64.6	156	18.9	71.7	97.2	241	53.9	84.9	24.8	78	228	<LOD	0.45	<LOD	<LOD	<LOD	321	<LOD	<LOD	<LOD	6.7	1.9	<LOD	<LOD	0.09	2.46	<LOD	0.11	0.13	20.1
1007821812-1	1007821124	Sample	23245	human	plasma	WAKE_00039	40	10	1	1 (+)	210	46.2	31.7	5.66	19.7	597	80.1	130	63.5	95.7	154	21.6	88.9	123	241	51	79.6	29.3	69.8	324	<LOD	0.53	1.24	<LOD	<LOD	461	<LOD	<LOD	<LOD	7.95	2.77	<LOD	<LOD	0.11	2.53	<LOD	0.11	0.13	14.4
1007821812-1	1007821139	Sample	23246	human	plasma	WAKE_00040	52	10	1	1 (+)	161	53.8	39.1	2.96	27.2	960	40	360	71.2	89.4	177	27	55.2	91.1	156	78.7	93.8	44.1	82.8	222	<LOD	0.46	1.22	<LOD	<LOD	69.9	<LOD	<LOD	<LOD	1.76	0.62	<LOD	<LOD	0.06	2.91	0.06	0.15	0.15	8.36
1007821812-1	1007821143	Sample	23247	human	plasma	WAKE_00041	64	10	1	1 (+)	175	67.3	49.1	2.66	34.8	918	34	484	75.4	53.7	233	26.2	76.1	57.9	128	125	193	37.7	71.4	163	<LOD	0.57	0.45	<LOD	<LOD	63.5	<LOD	<LOD	<LOD	1.44	0.48	<LOD	<LOD	0.1	3.93	<LOD	0.14	0.14	8.45
1007821812-1	1007821158	Sample	23248	human	plasma	WAKE_00042	76	10	1	1 (+)	231	47.5	38.3	3.09	20.7	780	21	408	68.8	51.2	182	20.2	51	57.7	103	104	135	37.5	59.7	157	<LOD	0.46	0.51	<LOD	<LOD	65.5	<LOD	<LOD	<LOD	1.22	<LOD	<LOD	<LOD	0.12	5.98	<LOD	0.14	0.15	7.8
1007821812-1	1007821162	Sample	23249	human	plasma	WAKE_00043	88	10	1	1 (+)	131	46.8	34.1	<LOD	25.2	772	22.4	141	55.2	37.7	120	15.9	51.8	68.2	143	40.4	49.9	21	52.8	106	<LOD	0.72	<LOD	<LOD	<LOD	196	<LOD	<LOD	<LOD	6.05	0.32	<LOD	<LOD	0.28	4.07	<LOD	0.17	0.14	10.6
1007821812-1	1007821177	Sample	23250	human	plasma	WAKE_00044	5	10	1	1 (+)	130	45.4	29.8	3.67	23	510	33.9	154	48.4	40.5	124	15.8	56.7	84.4	196	53.8	52.4	9.08	45.4	109	<LOD	0.81	<LOD	<LOD	<LOD	248	<LOD	<LOD	<LOD	4.17	0.83	<LOD	<LOD	0.14	7.55	<LOD	0.13	0.13	27
1007821812-1	1007821181	Sample	23251	human	plasma	WAKE_00045	17	10	1	1 (+)	154	63.7	57.6	2.52	38.7	702	27.1	266	103	119	223	26	60.8	425	115	88.9	90.9	33.4	80.9	274	<LOD	1.01	1.12	<LOD	0.13	1085	<LOD	<LOD	<LOD	11.9	0.95	<LOD	<LOD	0.22	3.06	<LOD	0.12	0.13	10.7
1007821812-1	1007821196	Sample	23252	human	plasma	WAKE_00046	29	10	1	1 (+)	286	79.8	67.8	6.46	28	662	60.3	240	92.9	154	259	42.7	69.4	311	151	94.7	132	62.8	105	324	<LOD	0.7	2.23	<LOD	<LOD	827	<LOD	<LOD	<LOD	9.73	1.09	<LOD	<LOD	0.23	3.91	<LOD	0.17	0.15	8.54
1007821812-1	1007821207	Sample	23253	human	plasma	WAKE_00047	41	10	1	1 (+)	202	63.2	36.4	3.04	22.8	372	63.4	267	43.1	45	192	16.6	37.1	74.9	132	59.9	102	29.8	44.4	102	<LOD	0.73	<LOD	<LOD	<LOD	603	<LOD	<LOD	<LOD	7.85	0.39	<LOD	<LOD	0.46	6.98	<LOD	0.13	0.13	14.5
1007821812-1	1007821211	Sample	23254	human	plasma	WAKE_00048	53	10	1	1 (+)	108	34.9	31.6	30.3	14.6	378	198	211	45.1	60.4	197	21.3	105	61.1	81.7	64.5	54.1	18.3	51.2	119	<LOD	0.69	0.58	<LOD	<LOD	309	<LOD	<LOD	0.2	3.34	0.59	<LOD	<LOD	0.27	3.36	0.06	1.05	2.58	10.9
1007821812-1	1007821226	Sample	23255	human	plasma	WAKE_00049	65	10	1	1 (+)	137	74.2	48	4.26	34.7	572	113	202	58.3	109	210	32.3	80.5	93.4	253	89.1	98.7	22.4	84.3	220	<LOD	0.92	0.58	<LOD	<LOD	509	<LOD	<LOD	<LOD	3.68	1.76	<LOD	<LOD	0.2	6.74	<LOD	0.14	0.19	18
1007821812-1	1007821231	Sample	23256	human	plasma	WAKE_00050	77	10	1	1 (+)	277	96.8	42.7	4.16	37.1	685	35.9	290	86.8	108	301	42.7	117	105	231	93.5	102	62.9	112	341	<LOD	0.44	0.9	<LOD	<LOD	61.4	<LOD	<LOD	<LOD	2.33	1.33	<LOD	<LOD	0.08	10.3	0.04	0.1	0.13	43
1007821812-1	1007821245	Sample	23257	human	plasma	WAKE_00051	89	10	1	1 (+)	108	46.9	21.7	2.09	15.1	447	26.5	113	60.3	70.4	149	15	38.4	59.8	78.1	51.3	66.3	33.8	57	232	<LOD	0.32	0.48	<LOD	<LOD	49.8	<LOD	<LOD	<LOD	2.09	<LOD	<LOD	<LOD	0.05	9.51	0.15	0.13	0.16	3.95
1007821812-1	1007821250	Sample	23258	human	plasma	WAKE_00052	6	10	1	1 (+)	167	88.7	39.6	3.54	20.5	597	45.4	207	62.3	96.3	256	35.5	70.2	73.9	165	94.3	171	52.7	84.9	270	<LOD	0.49	0.48	<LOD	<LOD	63.3	<LOD	<LOD	<LOD	2.58	0.51	<LOD	<LOD	0.04	14.6	0.05	0.12	0.15	5.84
1007821812-1	1007821264	Sample	23259	human	plasma	WAKE_00053	18	10	1	1 (+)	455	28.8	53.9	16.2	18.6	611	45.5	263	114	64.6	185	41.7	75.3	107	106	59.4	99.2	35.7	76.4	226	<LOD	0.42	0.9	<LOD	<LOD	406	<LOD	<LOD	<LOD	6.07	1.17	<LOD	<LOD	0.34	7.6	<LOD	0.25	0.24	6.76
1007821812-1	1007821279	Sample	23260	human	plasma	WAKE_00054	30	10	1	1 (+)	3343	3.12	337	41.1	23.4	3101	327	1243	359	266	981	329	528	486	811	180	621	93	332	517	<LOD	1.11	0.9	<LOD	10.6	362	<LOD	<LOD	<LOD	15.6	10.6	<LOD	<LOD	2.09	12	<LOD	0.5	0.79	27.8
1007821812-1	1007821283	Sample	23261	human	plasma	WAKE_00055	42	10	1	1 (+)	187	105	52.3	3.14	59.9	892	71	253	121	45.8	273	38	143	124	214	83.6	122	69.3	135	246	<LOD	0.69	0.88	<LOD	<LOD	165	<LOD	<LOD	<LOD	8.03	0.81	<LOD	<LOD	0.29	6.03	<LOD	0.19	0.15	16.4
1007821812-1	1007821298	Sample	23262	human	plasma	WAKE_00056	54	10	1	1 (+)	205	75.8	42.6	4.16	32.1	627	81.5	201	70.5	44.4	201	33.9	80.4	101	183	86.9	97.2	56	147	174	<LOD	0.53	0.64	<LOD	<LOD	123	<LOD	<LOD	<LOD	5.67	0.87	<LOD	<LOD	0.12	6.64	0.18	0.18	0.17	12.6
1007821812-1	1007821309	Sample	23263	human	plasma	WAKE_00057	66	10	1	1 (+)	297	72.4	59.5	4.02	29	484	68.3	245	55.8	49	185	33.7	77.6	81.5	148	75.6	92.5	59.9	108	111	<LOD	0.7	<LOD	<LOD	<LOD	104	<LOD	<LOD	<LOD	4.77	0.78	<LOD	<LOD	0.13	7.27	0.05	0.15	0.16	17.1
1007821812-1	1007821313	Sample	23264	human	plasma	WAKE_00058	78	10	1	1 (+)	149	70.3	50.2	2.28	23.7	723	17.1	243	85.9	73.5	186	38.8	76.2	107	182	57	123	52.2	148	174	<LOD	0.79	<LOD	<LOD	<LOD	201	<LOD	<LOD	<LOD	11.6	1.09	<LOD	<LOD	0.21	4.44	<LOD	0.18	0.14	33.7
1007821812-1	1007821328	Sample	23265	human	plasma	WAKE_00059	90	10	1	1 (+)	270	54.9	65.9	3.94	15.5	845	25	254	147	39.1	211	59.4	65.3	173	305	77.5	157	52.8	227	196	<LOD	0.83	0.48	<LOD	<LOD	208	<LOD	<LOD	<LOD	19.4	1.43	<LOD	<LOD	0.22	4.83	<LOD	0.15	0.13	36.8
1007821812-1	1007821332	Sample	23266	human	plasma	WAKE_00060	7	10	1	1 (+)	302	130	87.7	4.57	68.9	1124	67.3	305	137	80.9	316	52.9	163	128	254	153	146	57.7	121	286	<LOD	0.96	1.53	<LOD	0.53	120	<LOD	<LOD	<LOD	3.91	1.44	<LOD	<LOD	0.25	4.33	<LOD	0.24	0.16	7.96
1007821812-1	1007821347	Sample	23267	human	plasma	WAKE_00061	19	10	1	1 (+)	192	63.6	48.3	3.15	24.3	501	43	211	82.9	54	177	35.2	62.2	97	106	91.2	81	51.4	98.3	128	<LOD	0.53	0.46	<LOD	0.37	88	<LOD	<LOD	<LOD	3.03	0.8	<LOD	<LOD	0.13	6.36	0.04	0.17	0.15	7.66
1007821812-1	1007821351	Sample	23268	human	plasma	WAKE_00062	31	10	1	1 (+)	352	75.4	76.1	3.38	37.5	755	35	350	79.3	51.5	184	49.9	53.6	80.3	245	134	166	61.4	157	104	<LOD	0.63	<LOD	<LOD	0.85	92.4	<LOD	<LOD	<LOD	3.85	0.88	<LOD	<LOD	0.38	7.23	<LOD	0.19	0.16	12.4
1007821812-1	1007821366	Sample	23269	human	plasma	WAKE_00063	43	10	1	1 (+)	341	43.1	57.8	15.3	9.63	482	94.8	251	102	59.2	182	29.1	65.2	299	154	45.1	74.1	28.7	162	300	<LOD	0.94	0.88	<LOD	<LOD	825	<LOD	<LOD	<LOD	66.9	1.44	<LOD	<LOD	0.98	7.15	<LOD	0.24	0.24	19.9
1007821812-1	1007821371	Sample	23270	human	plasma	WAKE_00064	55	10	1	1 (+)	936	47.5	133	18.7	17.2	965	73.4	424	176	69	323	82.2	56.6	524	486	60.6	124	42.8	238	463	<LOD	1.33	0.92	<LOD	<LOD	763	0.21	<LOD	<LOD	61.4	2.68	<LOD	<LOD	0.83	6.99	<LOD	0.26	0.32	42.2
1007821812-1	1007821385	Sample	23271	human	plasma	WAKE_00065	67	10	1	1 (+)	124	40.4	24.6	2.76	17.4	515	51	135	64.9	36.8	116	14.6	33.7	46.2	100	62.7	57.4	34.3	53.2	173	<LOD	0.43	<LOD	<LOD	<LOD	57.5	<LOD	<LOD	<LOD	1.62	<LOD	<LOD	<LOD	0.15	3.66	<LOD	0.13	0.14	4.67
1007821812-1	1007821390	Sample	23272	human	plasma	WAKE_00066	79	10	1	1 (+)	188	67.1	43	3.79	24.2	646	27.5	238	75.6	81.6	176	23.4	49.2	65.7	159	100	127	51.5	66.4	280	<LOD	0.47	<LOD	<LOD	<LOD	51.7	<LOD	<LOD	<LOD	1.77	<LOD	<LOD	<LOD	0.12	2.59	<LOD	0.16	0.15	7.81
1007821812-1	1007821401	Sample	23273	human	plasma	WAKE_00067	91	10	1	1 (+)	329	92.6	46.4	3.02	26.7	649	31.3	271	80.5	69.8	236	23.1	69.7	78.5	270	102	183	71.7	112	268	<LOD	0.52	0.67	<LOD	<LOD	79.7	<LOD	<LOD	<LOD	2.86	0.5	<LOD	<LOD	0.18	7.21	<LOD	0.15	0.13	27.8
1007821812-1	1007821415	Sample	23274	human	plasma	WAKE_00068	8	10	1	1 (+)	130	36.2	30.1	4.31	14.1	721	72.7	201	64.1	45.6	112	19.3	63.6	71.9	125	61.5	52.7	17.1	45.1	154	<LOD	0.36	0.52	<LOD	<LOD	125	<LOD	<LOD	<LOD	3.09	<LOD	<LOD	<LOD	0.09	2.81	<LOD	0.11	0.13	5.23
1007821812-1	1007821420	Sample	23275	human	plasma	WAKE_00069	20	10	1	1 (+)	268	68.1	57.5	7.42	27.6	749	87.5	238	75.9	118	225	40.8	123	93.3	215	90.8	132	25.7	63.7	221	<LOD	0.59	1.07	<LOD	<LOD	362	<LOD	<LOD	<LOD	5.67	0.83	<LOD	<LOD	0.11	3.78	<LOD	0.12	0.15	7.72
1007821812-1	1007821434	Sample	23276	human	plasma	WAKE_00070	32	10	1	1 (+)	137	36.7	35.8	2.62	15.7	675	50.6	149	89.1	159	251	27.4	81.3	80.2	163	75	86.5	60.1	71.9	440	<LOD	0.45	0.78	<LOD	<LOD	48.2	<LOD	<LOD	<LOD	3.43	<LOD	<LOD	<LOD	0.09	7.95	0.05	0.18	0.16	9.21
1007821812-1	1007821449	Sample	23277	human	plasma	WAKE_00071	44	10	1	1 (+)	210	58	43.3	4.44	19.5	641	52.7	228	76.1	156	255	50	86.2	102	255	133	120	111	135	427	<LOD	0.58	0.71	<LOD	<LOD	64.1	<LOD	<LOD	<LOD	3.99	1.19	<LOD	<LOD	0.12	6.28	0.16	0.18	0.15	11.7
1007821812-1	1007821453	Sample	23278	human	plasma	WAKE_00072	56	10	1	1 (+)	391	80.2	52.9	5.21	22.4	892	85.6	296	90.4	117	297	33.2	102	102	305	132	149	82.8	110	364	<LOD	0.52	1.22	<LOD	<LOD	57.5	<LOD	<LOD	<LOD	3.7	1.26	<LOD	<LOD	0.08	6.35	0.05	0.11	0.13	19
1007821812-1	1007821468	Sample	23279	human	plasma	WAKE_00073	68	10	1	1 (+)	217	54	47.7	4.87	10.9	544	21.2	190	92.2	90.8	196	32.7	75.1	131	109	42.2	95.4	12	52.6	200	<LOD	0.78	0.8	<LOD	<LOD	300	<LOD	<LOD	<LOD	6.18	0.55	<LOD	<LOD	0.22	10.8	<LOD	0.12	0.17	11.6
1007821812-1	1007821472	Sample	23280	human	plasma	WAKE_00074	80	10	1	1 (+)	251	69.4	66	6.21	25.5	782	40.5	261	90.4	94.8	223	45.6	102	124	162	68.9	142	26.1	64.6	296	<LOD	0.96	0.92	<LOD	<LOD	473	<LOD	<LOD	<LOD	10.9	0.72	<LOD	<LOD	0.16	11.6	<LOD	0.12	0.16	19.3
1007821812-1	1007821487	Sample	23281	human	plasma	WAKE_00075	92	10	1	1 (+)	257	103	78.1	4.56	28.4	925	18.9	295	114	136	282	53.7	95.8	240	162	111	158	50.1	77.9	400	<LOD	0.64	1.41	<LOD	<LOD	249	<LOD	<LOD	<LOD	7.86	1.7	<LOD	<LOD	0.31	5.46	<LOD	0.14	0.15	8.31
1007821812-1	1007821491	Sample	23282	human	plasma	WAKE_00076	9	10	1	1 (+)	314	161	98.3	5.29	40.9	993	25.9	332	100	147	354	65.2	167	235	278	142	297	48	90.7	488	<LOD	0.85	1.68	<LOD	<LOD	234	<LOD	<LOD	<LOD	4.55	3.96	<LOD	<LOD	0.17	6	<LOD	0.14	0.14	8.56
1007821812-1	1007821502	Sample	23283	human	plasma	WAKE_00077	21	10	1	1 (+)	596	157	94.5	4.72	41.4	812	32.3	407	95.5	86.8	400	61.5	170	157	248	154	262	58.4	75.6	266	<LOD	0.8	1.35	<LOD	<LOD	156	<LOD	<LOD	<LOD	3.6	1.94	<LOD	<LOD	0.21	12.5	<LOD	0.1	0.12	18.8
1007821812-1	1007821517	Sample	23284	human	plasma	WAKE_00078	33	10	1	1 (+)	221	39.5	42.4	6.73	17.4	474	31	152	72.7	79.4	154	36.9	55.8	121	168	46.2	68	37.7	103	191	<LOD	0.91	1.05	<LOD	<LOD	391	<LOD	<LOD	<LOD	9.75	0.97	<LOD	<LOD	0.33	6.07	0.04	0.4	0.23	9.5
1007821812-1	1007821521	Sample	23285	human	plasma	WAKE_00079	45	10	1	1 (+)	163	53	41.2	6.39	15.7	495	21	140	63.6	138	194	32.8	65.9	105	153	52.2	67.4	38.9	88	332	<LOD	0.9	1.47	<LOD	<LOD	318	<LOD	<LOD	<LOD	7.71	0.6	<LOD	<LOD	0.13	5.45	<LOD	0.33	0.23	7.45
1007821812-1	1007821536	Sample	23286	human	plasma	WAKE_00080	57	10	1	1 (+)	112	26.1	20.9	3.88	11.1	325	47.8	136	58.6	39	124	12.2	50.2	67.5	84	56.3	46.2	29.3	38.5	191	<LOD	0.37	<LOD	<LOD	<LOD	59.3	<LOD	<LOD	<LOD	3.52	0.48	<LOD	<LOD	0.13	3.91	<LOD	0.14	0.15	3.17
1007821812-1	1007821541	Sample	23287	human	plasma	WAKE_00081	69	10	1	1 (+)	210	55.9	32.8	5.96	13.3	468	101	166	65.7	63.8	150	20.4	59.5	65.3	167	73.5	91.5	47.5	69.1	159	<LOD	0.44	<LOD	<LOD	<LOD	50.2	<LOD	<LOD	<LOD	3.49	0.62	<LOD	<LOD	0.11	5.47	0.12	0.18	0.19	6.01
1007821812-1	1007821555	Sample	23288	human	plasma	WAKE_00082	81	10	1	1 (+)	275	78.5	55.9	5.18	16.4	594	118	284	94.3	80.1	244	32.6	59.6	66.5	154	111	138	78.8	79.2	230	<LOD	0.76	0.96	<LOD	<LOD	67.9	<LOD	<LOD	<LOD	3.61	0.54	<LOD	<LOD	0.11	10.9	0.04	0.19	0.21	5.54
1007821812-1	1007821560	Sample	23289	human	plasma	WAKE_00083	93	10	1	1 (+)	262	54.5	38.1	3.87	12.4	541	29	195	50	76.9	144	26.4	66.7	105	219	81.3	65.2	23.6	55.1	208	<LOD	0.47	1.81	<LOD	<LOD	109	<LOD	<LOD	<LOD	8.63	0.45	<LOD	<LOD	0.07	4.58	<LOD	0.16	0.18	7.19
1007821812-1	1007821574	Sample	23290	human	plasma	WAKE_00084	10	10	1	1 (+)	234	48	41	5.16	13.9	575	27	153	62.2	82.6	171	26.9	97.7	146	285	55.3	62.8	21.9	52.4	239	<LOD	0.31	0.9	<LOD	<LOD	81.6	<LOD	<LOD	<LOD	10.2	0.56	<LOD	<LOD	0.08	6.31	0.04	0.14	0.16	5.48
1007821812-1	1007821589	Sample	23291	human	plasma	WAKE_00085	22	10	1	1 (+)	347	164	85.3	3.61	76.7	1138	64.5	319	115	136	357	65.2	137	89.4	317	109	202	38.4	95.5	344	<LOD	0.91	0.83	<LOD	<LOD	196	<LOD	<LOD	<LOD	3.93	1.57	<LOD	<LOD	0.26	4.62	<LOD	0.17	0.13	7.64
1007821812-1	1007821593	Sample	23292	human	plasma	WAKE_00086	34	10	1	1 (+)	241	120	78	4.07	44.2	1196	43.9	306	114	153	368	50.6	143	101	272	123	204	42.6	100	390	<LOD	0.77	1.23	<LOD	<LOD	156	<LOD	<LOD	<LOD	4.01	1.45	<LOD	<LOD	0.24	5.03	<LOD	0.16	0.15	6.81
1007821812-1	1007821604	Sample	23293	human	plasma	WAKE_00087	46	10	1	1 (+)	240	136	51.7	3.57	43.1	897	20	442	86.5	94.2	263	40.3	106	101	162	118	184	79.6	116	297	<LOD	0.55	0.8	<LOD	<LOD	115	<LOD	<LOD	<LOD	4.06	1.02	<LOD	<LOD	0.16	7.52	<LOD	0.13	0.14	8.22
1007821812-1	1007821619	Sample	23294	human	plasma	WAKE_00088	58	10	1	1 (+)	211	42.1	39.1	3.99	15.4	545	62.9	168	83.4	67.8	197	24.5	82.1	98.4	121	72.8	84.8	28.9	62.6	297	<LOD	0.48	1.4	<LOD	<LOD	114	<LOD	<LOD	<LOD	4.04	0.47	<LOD	<LOD	0.16	3.22	<LOD	0.15	0.16	5.5
1007821812-1	1007821623	Sample	23295	human	plasma	WAKE_00089	70	10	1	1 (+)	760	3.28	103	9.46	27.7	898	89.7	403	108	130	468	113	226	224	347	107	196	49.9	225	302	<LOD	0.64	1.55	<LOD	<LOD	229	<LOD	<LOD	NA	13.3	1.55	<LOD	<LOD	0.86	6.36	<LOD	0.49	0.51	13.8
1007821812-1	1007821638	Sample	23296	human	plasma	WAKE_00090	82	10	1	1 (+)	286	76.9	61.1	2.68	28.8	467	37.2	199	57.9	60.1	213	37	78.4	127	242	77.7	155	31	86.6	192	<LOD	0.61	2.18	<LOD	<LOD	321	<LOD	<LOD	<LOD	8.66	1.17	<LOD	<LOD	0.14	3.43	0.05	0.1	0.15	16.2
1007821812-1	1007821642	Sample	23297	human	plasma	WAKE_00091	94	10	1	1 (+)	180	75	47.1	4.01	31.5	464	48.5	203	55.5	71.4	209	28.5	65.8	90.6	137	79.7	88.8	34.2	65.3	188	<LOD	0.67	3.38	<LOD	<LOD	501	<LOD	<LOD	<LOD	6.93	0.97	<LOD	<LOD	0.19	3.76	<LOD	0.11	0.17	20.2
1007821812-1	1007821657	Sample	23298	human	plasma	WAKE_00092	11	10	1	1 (+)	440	80	64.9	6.17	19.3	571	95.8	373	43	53.5	182	30.2	45.5	69.1	217	141	145	50.7	83.8	131	<LOD	0.55	0.82	<LOD	<LOD	176	<LOD	<LOD	<LOD	2.73	1.15	<LOD	<LOD	0.08	4.66	0.18	0.23	0.2	28
1007821812-1	1007821661	Sample	23299	human	plasma	WAKE_00093	23	10	1	1 (+)	93.5	20.8	31.2	3.49	23.3	490	63.4	166	50.4	49.1	152	15.3	55.9	110	128	62.3	96.1	20.6	84.6	153	<LOD	0.51	<LOD	<LOD	<LOD	176	<LOD	<LOD	<LOD	2.88	0.47	<LOD	<LOD	0.07	4.47	0.08	0.12	0.14	13
1007821812-1	1007821676	Sample	23300	human	plasma	WAKE_00094	35	10	1	1 (+)	141	18.4	27	4.61	18.8	426	80.8	130	49.1	47.8	150	12.3	66.2	138	80.3	52.1	116	27	79.3	225	<LOD	0.53	0.68	<LOD	<LOD	177	<LOD	<LOD	<LOD	4.07	0.41	<LOD	<LOD	0.06	3.83	0.09	0.13	0.16	9.06
1007821812-1	1007821681	Sample	23301	human	plasma	WAKE_00095	47	10	1	1 (+)	162	58.1	54.6	2.52	38.6	715	20.6	274	83.4	102	224	29.3	77.8	91.7	204	98.5	96.6	23.2	74.3	231	0.4	0.85	<LOD	<LOD	<LOD	684	<LOD	<LOD	<LOD	5.92	0.88	<LOD	<LOD	0.44	5.71	<LOD	0.18	0.17	16.7
1007821812-1	1007821695	Sample	23302	human	plasma	WAKE_00096	59	10	1	1 (+)	118	27.1	25.5	5	25.2	412	27.7	148	53.8	45.3	113	13.8	39.1	61.9	120	46.1	37.2	14.3	38.1	140	0.26	0.44	<LOD	<LOD	<LOD	796	<LOD	<LOD	<LOD	5.64	0.58	<LOD	<LOD	0.46	4.01	<LOD	0.12	0.14	7.54
1007821812-1	1007821706	Sample	23303	human	plasma	WAKE_00097	71	10	1	1 (+)	304	41.9	52.7	<LOD	35.4	655	20	497	35.1	60.3	95	16.1	45.4	45.1	163	101	87.9	25.5	29.6	71.9	<LOD	0.74	<LOD	<LOD	<LOD	632	<LOD	<LOD	<LOD	5.82	0.61	<LOD	<LOD	0.54	7.11	<LOD	0.16	0.13	10.6
1007821812-1	1007821711	Sample	23304	human	plasma	WAKE_00098	83	10	1	1 (+)	255	58.1	59.7	2.47	20.3	684	31.6	163	72.8	137	204	41	160	174	171	69.6	114	54.5	134	383	<LOD	0.54	2.32	<LOD	<LOD	476	<LOD	<LOD	<LOD	17.3	1.45	<LOD	<LOD	0.25	4.11	<LOD	0.15	0.14	8.88
1007821812-1	1007821725	Sample	23305	human	plasma	WAKE_00099	95	10	1	1 (+)	353	69.8	89.9	3.68	16.6	832	29.2	236	131	129	263	57.5	164	231	206	69.8	151	54.4	180	402	<LOD	0.81	1.63	<LOD	<LOD	536	<LOD	<LOD	<LOD	26.9	3.09	<LOD	<LOD	0.4	5.97	<LOD	0.15	0.16	9.98
1007821812-1	1007821730	Sample	23306	human	plasma	WAKE_00100	12	10	1	1 (+)	118	46.3	41.6	1.85	21.7	538	18.4	193	64.5	75	176	19.3	42.2	62.3	82.9	67.3	62.8	42.2	39.5	227	<LOD	0.46	0.59	<LOD	<LOD	100	<LOD	<LOD	<LOD	2.59	0.32	<LOD	<LOD	0.14	6.56	<LOD	0.12	0.13	3.34
1007821812-1	1007821744	Sample	23307	human	plasma	WAKE_00101	24	10	1	1 (+)	156	97.7	63.9	2.09	36.4	828	31.1	331	78.5	88.1	226	44	68.7	77.4	170	105	112	40.4	62.7	237	<LOD	0.37	<LOD	<LOD	<LOD	87.1	<LOD	<LOD	<LOD	2.21	0.97	<LOD	<LOD	0.11	5.17	<LOD	0.12	0.13	4.57
1007821812-1	1007821759	Sample	23308	human	plasma	WAKE_00102	36	10	1	1 (+)	305	122	68.1	3.19	19	607	34.1	290	71.9	119	293	46.9	70.5	91.6	144	119	157	79	75.3	354	<LOD	0.52	0.84	<LOD	<LOD	89.3	<LOD	<LOD	<LOD	2.09	0.61	<LOD	<LOD	0.14	8.56	<LOD	0.12	0.14	10.1
1007821812-1	1007821763	Sample	23309	human	plasma	WAKE_00103	48	10	1	1 (+)	210	97.1	73.7	8.32	17.5	949	26.2	288	110	64.1	330	62.9	110	117	338	87.1	156	43.6	160	154	<LOD	1.14	0.5	<LOD	<LOD	231	<LOD	<LOD	<LOD	14.7	1.44	<LOD	<LOD	0.64	7.78	<LOD	0.71	0.27	17.2
1007821812-1	1007821778	Sample	23310	human	plasma	WAKE_00104	60	10	1	1 (+)	192	68.6	52.4	2.01	11.4	665	22.1	234	82	57	250	48.6	76.2	93.5	204	65	120	45.8	157	137	<LOD	0.72	0.49	<LOD	<LOD	133	<LOD	<LOD	<LOD	11	1.13	<LOD	<LOD	0.42	3.95	<LOD	0.22	0.15	13.9
1007821812-1	1007821782	Sample	23311	human	plasma	WAKE_00105	72	10	1	1 (+)	113	26.4	19	5.77	9.65	324	26	191	52.4	34.3	72.2	8.79	61.3	60.8	114	26.3	37.2	9.57	40.4	139	<LOD	0.53	0.54	0.61	0.14	52.8	0.26	0.52	0.23	3.01	1.62	0.33	<LOD	0.2	3.52	0.05	0.19	0.2	33.4
1007821812-1	1007821797	Sample	23312	human	plasma	WAKE_00106	84	10	1	1 (+)	149	29.8	28.1	4.26	11.3	326	22.7	150	43	35.9	125	15.4	50.2	63.4	74	36.2	55.2	21.3	53.5	135	<LOD	0.49	<LOD	<LOD	<LOD	33.5	<LOD	<LOD	<LOD	3.76	0.85	<LOD	<LOD	0.1	4.15	<LOD	0.11	0.15	4.11
1007821812-1	1007821808	Sample	23313	human	plasma	WAKE_00107	96	10	1	1 (+)	314	64	35.4	3.49	41.4	708	26.5	429	60.1	54.2	170	16.4	67.9	53.1	220	69.7	121	34.6	42	196	<LOD	0.61	<LOD	<LOD	<LOD	44.9	<LOD	<LOD	<LOD	2.1	2.07	<LOD	<LOD	0.48	4	0.11	0.19	0.14	15.6
1007821812-1	1007821056	Sample	101	human	plasma	4401 study pool	51	10	1	1 (+)	266	42.6	51.9	6.43	24.1	663	51.1	254	77.6	81.6	241	41.2	119	120	202	80.5	119	42.2	94	241	<LOD	0.67	0.82	<LOD	<LOD	235	<LOD	<LOD	<LOD	7.33	1.12	<LOD	<LOD	0.23	5.39	<LOD	0.19	0.2	14.1
1007821812-1	1007821056	Sample	101	human	plasma	4401 study pool	51	10	1	2 (+)	265	42.5	52.6	8.28	25.1	665	50.2	256	81.7	81.3	236	43.1	119	120	197	80.6	118	41.5	96.5	241	<LOD	0.65	0.77	<LOD	0.11	231	<LOD	<LOD	<LOD	7.78	1.1	<LOD	<LOD	0.23	5.97	0.04	0.19	0.21	13.6
1007821812-1	1007821056	Sample	101	human	plasma	4401 study pool	51	10	1	3 (+)	268	42.5	52.2	7.8	23.9	662	51.7	253	78.9	91.2	211	41.3	121	121	202	78.9	119	41.9	93.6	243	<LOD	0.61	0.63	<LOD	0.15	236	<LOD	<LOD	<LOD	6.37	1.47	<LOD	<LOD	0.23	5.4	0.04	0.19	0.23	13.2
										%CV	0.573539	0.135741	0.672345	12.7945	2.63848	0.23028	1.48036	0.6006	2.63883	6.64836	7.00847	2.55398	0.964931	0.479792	1.44097	1.19242	0.486531	0.838826	1.65958	0.477807	NA	4.74878	13.3093	NA	21.7571	1.13066	NA	NA	NA	10.0588	16.9176	NA	NA	0	5.94297	0	1.78913e-14	7.16027	3.30752
[truncated: 2 more columns]

## Sheet: Supplementary Table 3
Concentration [µM]
Plate Bar Code	Sample Bar Code	Sample Type	Sample Identification	Species	Material	Customer Sample Identification	Well Position	Sample Volume	Run Number	Injection Number	C0	C10	C10:1	C10:2	C12	C12-DC	C12:1	C14	C14:1	C14:1-OH	C14:2	C14:2-OH	C16	C16-OH	C16:1	C16:1-OH	C16:2	C16:2-OH	C18	C18:1	C18:1-OH	C18:2	C2	C3	C5-OH (C3-DC-M)	C3-OH	C3:1	C4	C3-DC (C4-OH)	C4:1	C5	C5-DC (C6-OH)	C5-M-DC	C5:1	C5:1-DC	C6 (C4:1-DC)	C6:1	C7-DC	C8
										Class	acylcarnitines	acylcarnitines	acylcarnitines	acylcarnitines	acylcarnitines	acylcarnitines	acylcarnitines	acylcarnitines	acylcarnitines	acylcarnitines	acylcarnitines	acylcarnitines	acylcarnitines	acylcarnitines	acylcarnitines	acylcarnitines	acylcarnitines	acylcarnitines	acylcarnitines	acylcarnitines	acylcarnitines	acylcarnitines	acylcarnitines	acylcarnitines	acylcarnitines	acylcarnitines	acylcarnitines	acylcarnitines	acylcarnitines	acylcarnitines	acylcarnitines	acylcarnitines	acylcarnitines	acylcarnitines	acylcarnitines	acylcarnitines	acylcarnitines	acylcarnitines	acylcarnitines
										LOD (calc.) 1007821827/1 µM	3.07	0.127	0.829	0.045	0.114	0.233	0.712	0.043	0.008	0.013	0.03	0.013	0.016	0.012	0.016	0.019	0.019	0.05	0.018	0.017	0.017	0.016	0.109	0.037	0.049	0.024	0.021	0.066	0.068	0.049	0.067	0.046	0.077	0.046	0.054	0.053	0.048	0.045	0.154
										Lowest Calibration Standard µM	5	0.3			0.4			0.4					0.4						0.4				0.4	0.4				0.4			0.4								0.2
										Highest Calibration Standard µM	120	6			12			6					12						6				35	15				12			12								8
1007821827-1	1007821061	Sample	23239	human	plasma	WAKE_00033	63	10	1	1 (+)	61.3	0.286	<LOD	0.08	<LOD	<LOD	<LOD	<LOD	0.032	0.021	0.033	0.058	0.084	0.015	0.029	0.026	<LOD	<LOD	0.062	0.094	<LOD	0.035	35.7	0.3	0.078	<LOD	<LOD	0.261	0.794	<LOD	0.166	0.111	0.078	0.049	<LOD	0.152	<LOD	0.134	0.211
1007821827-1	1007821075	Sample	23240	human	plasma	WAKE_00034	75	10	1	1 (+)	91.6	0.447	<LOD	0.103	0.157	<LOD	<LOD	0.051	0.042	0.023	0.073	0.043	0.119	0.027	0.04	0.043	<LOD	<LOD	0.079	0.146	0.024	0.051	46.6	0.338	0.09	<LOD	<LOD	0.347	0.756	0.054	0.219	0.124	0.089	<LOD	<LOD	0.284	<LOD	0.165	0.34
1007821827-1	1007821080	Sample	23241	human	plasma	WAKE_00035	87	10	1	1 (+)	48.5	0.193	<LOD	0.054	<LOD	<LOD	<LOD	<LOD	0.077	<LOD	0.04	<LOD	0.089	<LOD	0.026	<LOD	<LOD	<LOD	0.035	0.089	<LOD	0.045	8.36	0.27	<LOD	0.027	0.023	0.163	0.104	<LOD	0.168	<LOD	<LOD	<LOD	<LOD	0.107	<LOD	<LOD	<LOD
1007821827-1	1007821094	Sample	23242	human	plasma	WAKE_00036	4	10	1	1 (+)	52.4	<LOD	<LOD	0.045	<LOD	<LOD	<LOD	<LOD	0.075	<LOD	<LOD	<LOD	0.084	<LOD	<LOD	<LOD	<LOD	<LOD	0.043	0.059	<LOD	0.031	3.94	0.415	<LOD	0.035	0.026	0.193	0.103	<LOD	0.179	<LOD	<LOD	<LOD	<LOD	0.066	<LOD	<LOD	<LOD
1007821827-1	1007821105	Sample	23243	human	plasma	WAKE_00037	16	10	1	1 (+)	83.2	<LOD	<LOD	0.062	<LOD	<LOD	<LOD	<LOD	0.053	<LOD	<LOD	<LOD	0.05	<LOD	<LOD	<LOD	<LOD	<LOD	0.021	0.041	<LOD	0.032	4.69	0.856	0.08	0.041	0.033	0.495	0.116	<LOD	0.319	<LOD	<LOD	<LOD	<LOD	0.079	<LOD	<LOD	<LOD
1007821827-1	1007821110	Sample	23244	human	plasma	WAKE_00038	28	10	1	1 (+)	25	<LOD	<LOD	0.078	<LOD	<LOD	<LOD	<LOD	0.035	<LOD	<LOD	<LOD	0.036	<LOD	<LOD	<LOD	<LOD	<LOD	0.025	0.049	<LOD	0.023	2.63	0.228	0.103	0.025	<LOD	0.213	0.104	<LOD	0.14	0.056	<LOD	<LOD	<LOD	0.061	<LOD	<LOD	<LOD
1007821827-1	1007821124	Sample	23245	human	plasma	WAKE_00039	40	10	1	1 (+)	40.5	0.203	<LOD	0.103	<LOD	<LOD	<LOD	<LOD	0.047	0.017	0.036	0.016	0.052	<LOD	0.02	<LOD	<LOD	<LOD	0.027	0.072	<LOD	0.025	6.96	0.353	0.105	0.03	0.021	0.43	0.196	<LOD	0.235	0.07	0.148	0.046	<LOD	0.108	<LOD	0.05	0.191
1007821827-1	1007821139	Sample	23246	human	plasma	WAKE_00040	52	10	1	1 (+)	49.3	0.201	<LOD	0.08	<LOD	<LOD	<LOD	<LOD	0.083	0.013	0.043	<LOD	0.093	<LOD	0.031	<LOD	<LOD	<LOD	0.049	0.128	<LOD	0.051	10.2	0.176	0.072	<LOD	0.023	0.182	0.302	<LOD	0.138	0.05	<LOD	<LOD	<LOD	0.106	<LOD	<LOD	<LOD
1007821827-1	1007821143	Sample	23247	human	plasma	WAKE_00041	64	10	1	1 (+)	37.4	0.151	<LOD	0.065	<LOD	<LOD	<LOD	<LOD	0.064	0.015	0.031	<LOD	0.093	0.014	0.029	<LOD	<LOD	<LOD	0.05	0.134	<LOD	0.061	8.09	0.143	<LOD	0.027	0.021	0.148	0.142	<LOD	<LOD	0.052	<LOD	<LOD	<LOD	0.094	<LOD	<LOD	<LOD
1007821827-1	1007821158	Sample	23248	human	plasma	WAKE_00042	76	10	1	1 (+)	33.9	0.229	<LOD	0.081	<LOD	<LOD	<LOD	<LOD	0.071	<LOD	0.045	<LOD	0.09	<LOD	0.036	<LOD	<LOD	<LOD	0.044	0.114	<LOD	0.052	8.32	0.195	<LOD	<LOD	0.025	0.132	0.128	<LOD	<LOD	0.059	<LOD	<LOD	<LOD	0.095	<LOD	<LOD	<LOD
1007821827-1	1007821162	Sample	23249	human	plasma	WAKE_00043	88	10	1	1 (+)	15.4	0.189	<LOD	0.065	<LOD	<LOD	<LOD	<LOD	0.024	0.015	0.037	0.018	0.046	<LOD	<LOD	0.021	<LOD	<LOD	0.024	0.049	<LOD	0.026	3.89	0.123	0.059	<LOD	<LOD	0.121	0.172	<LOD	0.082	0.094	<LOD	<LOD	<LOD	0.063	<LOD	0.049	0.158
1007821827-1	1007821177	Sample	23250	human	plasma	WAKE_00044	5	10	1	1 (+)	18.1	0.174	<LOD	0.086	<LOD	<LOD	<LOD	<LOD	0.022	0.016	0.071	<LOD	0.045	<LOD	<LOD	0.02	<LOD	<LOD	0.023	0.063	<LOD	0.031	2.97	0.124	<LOD	<LOD	<LOD	0.13	0.101	<LOD	<LOD	0.091	<LOD	<LOD	<LOD	<LOD	<LOD	<LOD	0.229
1007821827-1	1007821181	Sample	23251	human	plasma	WAKE_00045	17	10	1	1 (+)	30.5	0.258	<LOD	0.117	0.14	<LOD	<LOD	0.048	0.061	0.027	0.064	0.018	0.098	<LOD	0.038	<LOD	<LOD	<LOD	0.034	0.132	<LOD	0.052	8.22	0.142	0.096	0.027	<LOD	0.339	0.26	<LOD	0.226	0.173	0.126	0.073	0.055	0.131	<LOD	0.121	0.2
1007821827-1	1007821196	Sample	23252	human	plasma	WAKE_00046	29	10	1	1 (+)	29.6	0.265	<LOD	0.11	0.137	<LOD	<LOD	0.05	0.078	0.022	0.062	0.016	0.136	0.012	0.043	0.021	<LOD	<LOD	0.052	0.16	<LOD	0.064	4.57	0.209	0.094	0.034	0.024	0.296	0.142	<LOD	0.23	0.08	0.144	<LOD	<LOD	0.12	<LOD	0.056	0.177
1007821827-1	1007821207	Sample	23253	human	plasma	WAKE_00047	41	10	1	1 (+)	32.9	0.423	<LOD	0.144	0.165	<LOD	<LOD	0.043	0.066	0.026	0.063	0.019	0.105	0.048	0.039	0.02	<LOD	<LOD	0.039	0.109	<LOD	0.054	10.7	0.145	0.095	<LOD	<LOD	0.172	0.115	<LOD	0.487	0.119	0.154	<LOD	<LOD	0.096	<LOD	0.167	0.283
1007821827-1	1007821211	Sample	23254	human	plasma	WAKE_00048	53	10	1	1 (+)	24.2	0.31	<LOD	0.214	0.161	<LOD	<LOD	0.107	0.035	0.038	0.056	0.029	0.274	0.042	0.048	0.05	0.03	<LOD	0.167	0.199	0.029	0.082	12.3	0.479	0.2	0.145	0.149	0.286	0.287	0.161	0.384	0.132	0.165	0.129	0.12	0.233	0.12	0.096	0.277
1007821827-1	1007821226	Sample	23255	human	plasma	WAKE_00049	65	10	1	1 (+)	27.4	0.582	<LOD	0.231	0.326	<LOD	<LOD	0.259	0.103	0.115	0.138	0.09	0.508	0.095	0.113	0.124	0.085	0.091	0.311	0.352	0.082	0.143	12.1	0.777	0.346	0.319	0.341	0.53	0.442	0.345	0.674	0.272	0.306	0.288	0.26	0.417	0.243	0.204	0.45
1007821827-1	1007821231	Sample	23256	human	plasma	WAKE_00050	77	10	1	1 (+)	46.2	<LOD	<LOD	0.056	<LOD	<LOD	<LOD	<LOD	0.045	<LOD	<LOD	<LOD	0.046	<LOD	<LOD	<LOD	<LOD	<LOD	0.026	0.063	<LOD	0.03	2.28	0.307	0.049	<LOD	<LOD	0.101	0.113	<LOD	0.165	<LOD	<LOD	<LOD	<LOD	<LOD	<LOD	<LOD	<LOD
1007821827-1	1007821245	Sample	23257	human	plasma	WAKE_00051	89	10	1	1 (+)	14.3	0.149	<LOD	0.055	<LOD	<LOD	<LOD	0.046	0.09	0.015	0.075	0.014	0.078	<LOD	0.04	0.022	0.021	<LOD	0.028	0.107	<LOD	0.047	3.73	0.093	<LOD	<LOD	<LOD	0.08	0.102	<LOD	0.072	<LOD	<LOD	<LOD	<LOD	0.062	<LOD	<LOD	<LOD
1007821827-1	1007821250	Sample	23258	human	plasma	WAKE_00052	6	10	1	1 (+)	24.8	<LOD	<LOD	0.053	<LOD	<LOD	<LOD	<LOD	0.045	<LOD	<LOD	<LOD	0.049	<LOD	<LOD	<LOD	<LOD	<LOD	0.021	0.057	<LOD	0.021	2.31	0.195	<LOD	0.026	0.022	0.107	0.106	<LOD	0.14	<LOD	<LOD	<LOD	<LOD	<LOD	<LOD	<LOD	<LOD
1007821827-1	1007821264	Sample	23259	human	plasma	WAKE_00053	18	10	1	1 (+)	50	0.215	<LOD	0.067	0.116	<LOD	<LOD	0.053	0.068	0.02	0.209	<LOD	0.114	<LOD	0.028	0.022	<LOD	<LOD	0.058	0.087	<LOD	0.038	15.5	0.507	0.114	0.038	0.052	0.489	0.218	<LOD	0.417	0.065	<LOD	0.074	<LOD	0.181	<LOD	0.053	0.199
1007821827-1	1007821279	Sample	23260	human	plasma	WAKE_00054	30	10	1	1 (+)	44	0.288	<LOD	<LOD	<LOD	<LOD	<LOD	<LOD	0.027	<LOD	<LOD	<LOD	0.094	0.017	0.021	0.02	<LOD	<LOD	0.057	0.081	<LOD	0.03	17.7	0.325	0.133	0.036	<LOD	0.584	0.363	<LOD	0.526	0.052	0.081	0.053	<LOD	0.214	<LOD	0.051	0.209
1007821827-1	1007821283	Sample	23261	human	plasma	WAKE_00055	42	10	1	1 (+)	34.6	0.202	<LOD	0.062	0.118	<LOD	<LOD	0.046	0.054	0.018	0.042	0.032	0.129	0.015	0.038	0.024	<LOD	<LOD	0.054	0.127	<LOD	0.039	16.5	0.43	0.075	0.026	0.024	0.276	0.353	0.049	0.194	0.065	<LOD	<LOD	0.057	0.07	<LOD	0.062	0.156
1007821827-1	1007821298	Sample	23262	human	plasma	WAKE_00056	54	10	1	1 (+)	31.9	0.294	<LOD	0.059	0.119	<LOD	<LOD	0.05	0.059	0.024	0.046	0.032	0.127	0.017	0.04	0.024	<LOD	<LOD	0.049	0.129	0.019	0.043	17.6	0.295	0.076	<LOD	<LOD	0.208	0.242	<LOD	0.169	0.049	<LOD	<LOD	<LOD	0.117	<LOD	0.095	0.186
1007821827-1	1007821309	Sample	23263	human	plasma	WAKE_00057	66	10	1	1 (+)	57.5	0.239	<LOD	0.05	0.126	<LOD	<LOD	0.044	0.063	0.019	0.043	<LOD	0.128	<LOD	0.032	0.034	<LOD	<LOD	0.038	0.131	<LOD	0.05	9.79	0.432	0.068	0.025	<LOD	0.161	0.158	<LOD	0.131	0.048	<LOD	<LOD	<LOD	0.098	<LOD	0.059	0.169
1007821827-1	1007821313	Sample	23264	human	plasma	WAKE_00058	78	10	1	1 (+)	35.9	0.518	<LOD	0.05	0.148	<LOD	<LOD	<LOD	0.066	0.027	0.044	0.014	0.112	0.022	0.046	0.024	<LOD	<LOD	0.037	0.174	0.018	0.042	14.4	0.193	0.052	<LOD	<LOD	0.133	0.214	<LOD	0.158	0.063	<LOD	<LOD	<LOD	0.132	<LOD	0.077	0.282
1007821827-1	1007821328	Sample	23265	human	plasma	WAKE_00059	90	10	1	1 (+)	41.7	0.391	<LOD	<LOD	<LOD	<LOD	<LOD	<LOD	0.032	0.015	0.032	<LOD	0.06	0.014	0.024	<LOD	<LOD	<LOD	0.023	0.074	<LOD	0.026	8.69	0.285	0.061	<LOD	<LOD	0.174	0.163	<LOD	0.228	0.092	0.139	<LOD	<LOD	0.118	<LOD	0.09	0.28
1007821827-1	1007821332	Sample	23266	human	plasma	WAKE_00060	7	10	1	1 (+)	94	0.21	<LOD	0.05	<LOD	<LOD	<LOD	<LOD	0.037	0.015	<LOD	0.033	0.08	<LOD	0.035	0.022	<LOD	<LOD	0.041	0.09	<LOD	0.029	22.7	0.578	0.083	0.025	<LOD	0.4	0.339	<LOD	0.252	0.054	<LOD	<LOD	<LOD	0.172	<LOD	0.049	0.19
1007821827-1	1007821347	Sample	23267	human	plasma	WAKE_00061	19	10	1	1 (+)	56.8	0.19	<LOD	0.056	<LOD	<LOD	<LOD	<LOD	0.042	0.017	0.033	0.025	0.069	<LOD	0.033	0.029	<LOD	<LOD	0.033	0.078	<LOD	0.025	13.4	0.366	0.095	0.027	<LOD	0.23	0.178	<LOD	0.09	0.051	<LOD	<LOD	<LOD	0.134	<LOD	0.053	<LOD
1007821827-1	1007821351	Sample	23268	human	plasma	WAKE_00062	31	10	1	1 (+)	78.1	0.183	<LOD	0.072	<LOD	<LOD	<LOD	<LOD	0.048	<LOD	0.034	<LOD	0.1	<LOD	0.028	0.024	<LOD	<LOD	0.024	0.112	<LOD	0.037	9.73	0.349	0.083	<LOD	<LOD	0.143	0.19	<LOD	0.076	0.049	<LOD	<LOD	<LOD	0.082	<LOD	<LOD	<LOD
1007821827-1	1007821366	Sample	23269	human	plasma	WAKE_00063	43	10	1	1 (+)	224	0.631	<LOD	0.15	0.115	<LOD	<LOD	<LOD	0.022	0.02	0.04	<LOD	0.108	0.021	0.024	0.034	<LOD	<LOD	0.056	0.101	0.02	0.035	66.2	2.62	0.29	0.051	0.038	2.26	0.544	0.058	1.23	0.219	0.202	0.151	0.079	0.849	0.05	0.267	0.77
1007821827-1	1007821371	Sample	23270	human	plasma	WAKE_00064	55	10	1	1 (+)	227	0.477	<LOD	0.123	<LOD	<LOD	<LOD	0.045	0.014	0.018	<LOD	<LOD	0.111	0.02	0.018	0.027	<LOD	<LOD	0.054	0.091	<LOD	0.031	53.2	2.42	0.265	0.025	0.027	2.59	0.519	0.051	1.42	0.159	0.127	0.156	0.06	0.725	0.048	0.151	0.601
1007821827-1	1007821385	Sample	23271	human	plasma	WAKE_00065	67	10	1	1 (+)	32	<LOD	<LOD	<LOD	<LOD	<LOD	<LOD	0.043	0.052	<LOD	0.035	0.035	0.078	<LOD	0.024	<LOD	<LOD	<LOD	0.048	0.097	<LOD	0.044	7.01	0.131	0.058	<LOD	<LOD	0.089	<LOD	<LOD	0.092	<LOD	<LOD	<LOD	<LOD	0.069	<LOD	<LOD	<LOD
1007821827-1	1007821390	Sample	23272	human	plasma	WAKE_00066	79	10	1	1 (+)	29.7	0.132	<LOD	0.046	<LOD	<LOD	<LOD	<LOD	0.052	<LOD	0.032	<LOD	0.099	<LOD	0.028	<LOD	<LOD	<LOD	0.042	0.123	<LOD	0.043	6.13	0.154	<LOD	<LOD	<LOD	0.079	0.078	<LOD	0.107	<LOD	<LOD	<LOD	<LOD	<LOD	<LOD	<LOD	<LOD
1007821827-1	1007821401	Sample	23273	human	plasma	WAKE_00067	91	10	1	1 (+)	44.6	<LOD	<LOD	0.054	<LOD	<LOD	<LOD	<LOD	0.045	<LOD	<LOD	<LOD	0.088	<LOD	0.025	<LOD	<LOD	<LOD	0.036	0.1	<LOD	0.047	4.69	0.366	<LOD	<LOD	<LOD	0.135	0.148	<LOD	0.195	<LOD	<LOD	<LOD	<LOD	0.079	<LOD	<LOD	<LOD
1007821827-1	1007821415	Sample	23274	human	plasma	WAKE_00068	8	10	1	1 (+)	49.8	0.267	<LOD	0.107	0.161	<LOD	<LOD	0.046	0.07	0.025	0.083	0.023	0.062	<LOD	0.039	0.02	0.019	<LOD	0.032	0.092	<LOD	0.042	11.3	0.32	0.071	<LOD	<LOD	0.188	0.198	<LOD	0.105	<LOD	<LOD	<LOD	<LOD	0.151	<LOD	<LOD	0.187
1007821827-1	1007821420	Sample	23275	human	plasma	WAKE_00069	20	10	1	1 (+)	56.7	0.451	0.994	0.175	0.253	<LOD	<LOD	0.099	0.076	0.021	0.118	0.029	0.109	0.026	0.055	0.024	0.031	<LOD	0.045	0.153	<LOD	0.068	13.9	0.782	0.157	0.037	0.023	0.245	0.219	<LOD	0.231	0.065	0.125	0.048	0.054	0.184	<LOD	0.052	0.273
1007821827-1	1007821434	Sample	23276	human	plasma	WAKE_00070	32	10	1	1 (+)	30.2	0.157	<LOD	0.139	<LOD	<LOD	<LOD	<LOD	0.069	0.019	0.059	<LOD	0.086	<LOD	0.033	<LOD	<LOD	<LOD	0.028	0.111	<LOD	0.039	14.7	0.241	0.104	<LOD	<LOD	0.109	0.275	<LOD	0.088	0.05	0.087	<LOD	<LOD	0.086	<LOD	<LOD	<LOD
1007821827-1	1007821449	Sample	23277	human	plasma	WAKE_00071	44	10	1	1 (+)	51.3	0.17	<LOD	0.143	<LOD	<LOD	<LOD	<LOD	0.054	0.014	0.037	<LOD	0.079	<LOD	0.019	0.02	<LOD	<LOD	0.033	0.105	<LOD	0.04	10.7	0.463	0.125	0.03	<LOD	0.164	0.194	0.049	0.112	<LOD	0.078	<LOD	0.055	0.078	<LOD	<LOD	<LOD
1007821827-1	1007821453	Sample	23278	human	plasma	WAKE_00072	56	10	1	1 (+)	59	0.16	<LOD	0.109	<LOD	<LOD	<LOD	<LOD	0.045	<LOD	<LOD	<LOD	0.047	<LOD	<LOD	<LOD	<LOD	<LOD	0.023	0.046	<LOD	0.024	5.76	0.576	0.095	0.031	0.022	0.339	0.186	<LOD	0.11	<LOD	<LOD	<LOD	<LOD	0.09	<LOD	<LOD	<LOD
1007821827-1	1007821468	Sample	23279	human	plasma	WAKE_00073	68	10	1	1 (+)	56.8	0.186	<LOD	0.158	<LOD	<LOD	<LOD	<LOD	0.021	<LOD	<LOD	<LOD	0.045	<LOD	<LOD	<LOD	<LOD	<LOD	0.02	0.054	<LOD	0.031	14.9	0.359	0.078	<LOD	<LOD	0.214	0.368	<LOD	0.321	0.079	<LOD	0.048	<LOD	0.149	<LOD	0.057	0.175
1007821827-1	1007821472	Sample	23280	human	plasma	WAKE_00074	80	10	1	1 (+)	72.6	0.194	<LOD	0.133	<LOD	<LOD	<LOD	<LOD	0.018	<LOD	<LOD	<LOD	0.048	<LOD	<LOD	0.022	<LOD	<LOD	0.029	0.049	<LOD	0.021	11.5	0.524	0.089	<LOD	<LOD	0.309	0.177	<LOD	0.361	0.092	0.097	0.056	<LOD	0.113	<LOD	0.085	0.19
1007821827-1	1007821487	Sample	23281	human	plasma	WAKE_00075	92	10	1	1 (+)	76.6	0.278	<LOD	0.07	0.158	<LOD	<LOD	0.052	0.052	0.019	0.063	0.015	0.117	<LOD	0.031	<LOD	<LOD	<LOD	0.043	0.123	<LOD	0.064	11.8	0.589	0.07	<LOD	0.021	0.74	0.151	<LOD	0.576	0.064	<LOD	0.067	<LOD	0.144	<LOD	0.099	0.193
1007821827-1	1007821491	Sample	23282	human	plasma	WAKE_00076	9	10	1	1 (+)	83.7	0.271	<LOD	0.059	<LOD	<LOD	<LOD	<LOD	0.048	0.017	0.045	0.016	0.096	<LOD	0.02	<LOD	<LOD	<LOD	0.04	0.084	<LOD	0.045	6.86	0.956	0.087	0.026	<LOD	1.12	0.15	<LOD	0.989	0.075	<LOD	0.07	<LOD	0.126	<LOD	0.057	0.181
1007821827-1	1007821502	Sample	23283	human	plasma	WAKE_00077	21	10	1	1 (+)	54.5	0.235	<LOD	0.09	0.167	<LOD	<LOD	<LOD	0.074	0.019	0.065	<LOD	0.11	<LOD	0.029	<LOD	<LOD	<LOD	0.051	0.111	<LOD	0.076	6.46	0.679	0.127	<LOD	0.025	0.545	0.205	<LOD	0.514	0.059	0.081	0.047	<LOD	<LOD	<LOD	0.063	<LOD
1007821827-1	1007821517	Sample	23284	human	plasma	WAKE_00078	33	10	1	1 (+)	123	0.301	<LOD	0.122	<LOD	<LOD	<LOD	<LOD	0.022	<LOD	0.039	<LOD	0.056	<LOD	0.019	<LOD	<LOD	<LOD	0.023	0.062	<LOD	0.026	32.4	0.716	0.171	<LOD	<LOD	0.705	0.314	<LOD	0.351	0.077	0.114	0.068	0.07	0.211	<LOD	0.076	0.224
1007821827-1	1007821521	Sample	23285	human	plasma	WAKE_00079	45	10	1	1 (+)	76.6	0.293	<LOD	0.137	<LOD	<LOD	<LOD	<LOD	0.023	0.021	0.049	0.063	0.072	0.014	0.03	0.026	<LOD	<LOD	0.064	0.087	<LOD	0.035	17.2	0.461	0.153	0.027	0.027	0.527	0.287	0.056	0.343	0.069	0.097	0.052	0.058	0.153	<LOD	0.082	0.208
1007821827-1	1007821536	Sample	23286	human	plasma	WAKE_00080	57	10	1	1 (+)	34.4	0.176	<LOD	0.071	<LOD	<LOD	<LOD	<LOD	0.046	0.018	0.043	0.055	0.066	<LOD	0.029	0.027	<LOD	<LOD	0.067	0.097	<LOD	0.041	2.81	0.142	0.105	0.025	<LOD	0.107	0.084	<LOD	0.1	<LOD	<LOD	<LOD	<LOD	0.078	<LOD	<LOD	<LOD
1007821827-1	1007821541	Sample	23287	human	plasma	WAKE_00081	69	10	1	1 (+)	30.8	0.131	<LOD	0.059	<LOD	<LOD	<LOD	<LOD	0.047	<LOD	<LOD	<LOD	0.057	<LOD	0.021	0.023	<LOD	<LOD	0.026	0.076	<LOD	0.027	2.48	0.183	0.055	0.028	<LOD	0.098	0.083	<LOD	0.218	<LOD	<LOD	<LOD	<LOD	0.062	<LOD	<LOD	<LOD
1007821827-1	1007821555	Sample	23288	human	plasma	WAKE_00082	81	10	1	1 (+)	73.3	0.154	<LOD	0.067	<LOD	<LOD	<LOD	<LOD	0.066	<LOD	0.038	<LOD	0.095	<LOD	0.029	<LOD	<LOD	<LOD	0.037	0.098	<LOD	0.05	6.25	0.444	0.06	<LOD	0.027	0.541	<LOD	<LOD	0.269	<LOD	<LOD	<LOD	<LOD	0.099	<LOD	<LOD	<LOD
1007821827-1	1007821560	Sample	23289	human	plasma	WAKE_00083	93	10	1	1 (+)	32.8	0.181	<LOD	0.063	<LOD	<LOD	<LOD	<LOD	0.046	<LOD	0.04	<LOD	0.061	<LOD	0.016	<LOD	<LOD	<LOD	0.031	0.074	<LOD	0.026	5.43	0.303	<LOD	<LOD	<LOD	0.146	0.11	<LOD	0.21	0.048	<LOD	<LOD	<LOD	0.087	<LOD	<LOD	<LOD
1007821827-1	1007821574	Sample	23290	human	plasma	WAKE_00084	10	10	1	1 (+)	27.5	0.184	<LOD	0.07	<LOD	<LOD	<LOD	<LOD	0.033	<LOD	<LOD	<LOD	0.039	<LOD	<LOD	<LOD	<LOD	<LOD	0.02	0.042	<LOD	<LOD	3.01	0.333	0.058	<LOD	<LOD	0.147	0.112	<LOD	0.152	0.051	<LOD	<LOD	<LOD	0.072	<LOD	<LOD	<LOD
1007821827-1	1007821589	Sample	23291	human	plasma	WAKE_00085	22	10	1	1 (+)	83.7	0.288	<LOD	0.103	<LOD	<LOD	<LOD	<LOD	0.068	0.025	0.066	0.117	0.061	0.012	0.024	<LOD	<LOD	<LOD	0.091	0.069	<LOD	0.032	10.6	0.503	0.124	<LOD	<LOD	0.671	0.237	<LOD	0.282	0.056	0.081	<LOD	<LOD	0.133	<LOD	0.051	0.18
1007821827-1	1007821593	Sample	23292	human	plasma	WAKE_00086	34	10	1	1 (+)	68.1	0.379	<LOD	0.107	0.116	<LOD	<LOD	<LOD	0.094	0.018	0.07	0.11	0.055	0.012	0.029	<LOD	<LOD	<LOD	0.091	0.102	<LOD	0.039	13.8	0.63	0.143	0.033	0.031	0.573	0.328	<LOD	0.289	0.054	0.098	<LOD	0.056	0.145	<LOD	0.065	0.185
1007821827-1	1007821604	Sample	23293	human	plasma	WAKE_00087	46	10	1	1 (+)	39	0.654	<LOD	0.119	0.203	<LOD	<LOD	<LOD	0.096	0.014	0.085	0.043	0.088	<LOD	0.032	0.019	<LOD	<LOD	0.056	0.098	<LOD	0.05	7.33	0.262	0.152	<LOD	0.023	0.349	0.177	<LOD	0.184	0.062	0.086	<LOD	<LOD	0.122	<LOD	0.057	0.294
1007821827-1	1007821619	Sample	23294	human	plasma	WAKE_00088	58	10	1	1 (+)	33.4	0.341	<LOD	0.092	0.119	<LOD	<LOD	<LOD	0.043	<LOD	0.039	<LOD	0.086	<LOD	0.025	<LOD	<LOD	<LOD	0.027	0.1	<LOD	0.033	19.1	0.432	0.118	0.03	<LOD	0.397	0.329	<LOD	0.256	0.05	0.078	<LOD	<LOD	0.228	<LOD	0.058	0.248
1007821827-1	1007821623	Sample	23295	human	plasma	WAKE_00089	70	10	1	1 (+)	34	0.346	<LOD	<LOD	0.183	<LOD	<LOD	0.087	0.055	0.026	0.044	0.065	0.165	0.022	0.048	0.025	0.019	<LOD	0.104	0.152	0.024	0.043	9.34	0.504	0.124	<LOD	<LOD	1.17	0.189	<LOD	1.31	<LOD	<LOD	0.051	<LOD	0.181	<LOD	0.051	0.277
1007821827-1	1007821638	Sample	23296	human	plasma	WAKE_00090	82	10	1	1 (+)	37.3	0.299	<LOD	0.099	<LOD	<LOD	<LOD	0.043	0.028	0.017	0.037	<LOD	0.061	<LOD	0.017	0.025	<LOD	<LOD	0.022	0.067	<LOD	0.024	5.82	0.345	0.091	<LOD	<LOD	0.347	0.123	<LOD	0.407	0.049	<LOD	<LOD	<LOD	0.134	<LOD	0.048	0.245
1007821827-1	1007821642	Sample	23297	human	plasma	WAKE_00091	94	10	1	1 (+)	54.8	0.375	<LOD	0.097	0.115	<LOD	<LOD	<LOD	0.041	0.02	0.047	0.078	0.071	0.013	0.024	<LOD	<LOD	<LOD	0.073	0.08	<LOD	0.032	18.1	0.409	0.165	<LOD	<LOD	0.507	0.223	<LOD	0.453	0.132	0.131	0.069	<LOD	0.229	<LOD	0.099	0.32
1007821827-1	1007821657	Sample	23298	human	plasma	WAKE_00092	11	10	1	1 (+)	58.2	0.184	<LOD	0.062	<LOD	<LOD	<LOD	<LOD	0.037	<LOD	0.033	<LOD	0.096	<LOD	0.02	<LOD	<LOD	<LOD	0.036	0.102	<LOD	0.047	12.1	0.394	0.088	<LOD	0.025	0.22	0.136	<LOD	0.142	0.056	<LOD	<LOD	<LOD	0.102	<LOD	<LOD	<LOD
1007821827-1	1007821661	Sample	23299	human	plasma	WAKE_00093	23	10	1	1 (+)	28.3	0.312	<LOD	0.098	<LOD	<LOD	<LOD	<LOD	0.044	<LOD	0.05	<LOD	0.053	<LOD	0.024	<LOD	<LOD	<LOD	<LOD	0.083	<LOD	0.032	5.64	0.138	0.116	<LOD	<LOD	0.207	0.222	<LOD	0.081	0.06	0.112	<LOD	<LOD	0.111	<LOD	<LOD	0.192
1007821827-1	1007821676	Sample	23300	human	plasma	WAKE_00094	35	10	1	1 (+)	38.7	0.293	<LOD	0.118	<LOD	<LOD	<LOD	<LOD	0.052	0.02	0.049	<LOD	0.062	<LOD	0.027	<LOD	<LOD	<LOD	<LOD	0.102	<LOD	0.036	7.56	0.179	0.116	0.026	0.024	0.282	0.2	<LOD	0.143	0.068	0.131	<LOD	0.059	0.14	<LOD	0.047	0.196
1007821827-1	1007821681	Sample	23301	human	plasma	WAKE_00095	47	10	1	1 (+)	70.6	0.575	0.971	0.137	0.162	<LOD	<LOD	0.079	0.07	0.029	0.072	0.142	0.089	0.016	0.036	<LOD	<LOD	<LOD	0.119	0.112	<LOD	0.05	16	0.389	0.212	0.036	<LOD	0.407	0.258	0.055	0.291	0.164	0.298	0.05	0.067	0.404	<LOD	0.116	0.506
1007821827-1	1007821695	Sample	23302	human	plasma	WAKE_00096	59	10	1	1 (+)	80.1	0.749	1.16	0.148	0.194	<LOD	<LOD	0.076	0.045	0.034	0.07	0.172	0.062	0.013	0.018	<LOD	0.022	<LOD	0.133	0.052	<LOD	0.031	19.8	0.331	0.186	<LOD	<LOD	0.351	0.361	<LOD	0.279	0.246	0.389	0.059	0.057	0.362	<LOD	0.18	0.667
1007821827-1	1007821706	Sample	23303	human	plasma	WAKE_00097	71	10	1	1 (+)	21	0.41	<LOD	0.07	0.123	<LOD	<LOD	<LOD	0.045	0.019	0.04	0.013	0.081	<LOD	0.024	<LOD	<LOD	<LOD	0.027	0.094	<LOD	0.038	4.51	0.082	0.093	<LOD	<LOD	0.091	0.103	<LOD	0.08	0.119	0.22	<LOD	<LOD	0.087	<LOD	0.079	0.262
1007821827-1	1007821711	Sample	23304	human	plasma	WAKE_00098	83	10	1	1 (+)	122	0.583	<LOD	0.187	0.174	<LOD	<LOD	0.044	0.07	0.031	0.062	0.021	0.071	0.021	0.028	0.023	<LOD	<LOD	0.027	0.107	0.018	0.048	21.5	1.55	0.166	<LOD	<LOD	1.67	0.337	<LOD	1.02	0.151	0.096	0.091	0.056	0.362	<LOD	0.11	0.513
1007821827-1	1007821725	Sample	23305	human	plasma	WAKE_00099	95	10	1	1 (+)	138	0.631	<LOD	0.164	0.121	<LOD	<LOD	<LOD	0.036	0.021	0.033	0.017	0.059	0.015	0.024	0.025	<LOD	<LOD	0.029	0.088	0.017	0.036	41.2	1.75	0.192	<LOD	<LOD	2.7	0.484	<LOD	1.39	0.184	0.088	0.114	<LOD	0.573	<LOD	0.149	0.748
1007821827-1	1007821730	Sample	23306	human	plasma	WAKE_00100	12	10	1	1 (+)	44.9	0.154	<LOD	0.048	<LOD	<LOD	<LOD	<LOD	0.049	0.014	0.043	0.013	0.079	<LOD	0.026	<LOD	<LOD	<LOD	0.039	0.1	<LOD	0.038	8.79	0.198	<LOD	0.027	<LOD	0.173	0.138	<LOD	0.15	<LOD	<LOD	<LOD	<LOD	0.082	<LOD	<LOD	<LOD
1007821827-1	1007821744	Sample	23307	human	plasma	WAKE_00101	24	10	1	1 (+)	37.8	0.154	<LOD	0.057	<LOD	<LOD	<LOD	<LOD	0.046	<LOD	0.034	<LOD	0.063	<LOD	0.021	<LOD	<LOD	<LOD	0.031	0.094	<LOD	0.042	3.51	0.141	0.06	<LOD	<LOD	0.157	<LOD	<LOD	0.103	<LOD	<LOD	<LOD	<LOD	0.063	<LOD	<LOD	<LOD
1007821827-1	1007821759	Sample	23308	human	plasma	WAKE_00102	36	10	1	1 (+)	36.7	0.156	<LOD	0.07	<LOD	<LOD	<LOD	<LOD	0.079	0.014	0.042	<LOD	0.086	<LOD	0.025	<LOD	<LOD	<LOD	0.037	0.083	<LOD	0.034	4.03	0.217	0.123	0.029	0.025	0.221	0.118	<LOD	0.161	<LOD	<LOD	<LOD	<LOD	<LOD	<LOD	<LOD	<LOD
1007821827-1	1007821763	Sample	23309	human	plasma	WAKE_00103	48	10	1	1 (+)	174	1.56	0.894	0.154	0.445	<LOD	0.835	0.111	0.13	0.048	0.091	0.027	0.209	0.02	0.105	0.034	0.026	<LOD	0.051	0.242	0.027	0.069	92.8	1.09	0.166	<LOD	<LOD	0.712	0.693	<LOD	0.584	0.264	<LOD	0.097	0.059	0.514	<LOD	0.352	0.997
1007821827-1	1007821778	Sample	23310	human	plasma	WAKE_00104	60	10	1	1 (+)	96.1	1.58	0.863	0.111	0.544	<LOD	1.05	0.128	0.165	0.06	0.118	0.028	0.213	0.021	0.115	0.036	0.035	<LOD	0.054	0.257	0.028	0.079	42.3	0.473	0.101	0.025	<LOD	0.463	0.327	<LOD	0.374	0.149	<LOD	0.075	0.056	0.448	<LOD	0.247	0.916
1007821827-1	1007821782	Sample	23311	human	plasma	WAKE_00105	72	10	1	1 (+)	17.3	<LOD	<LOD	<LOD	<LOD	<LOD	<LOD	<LOD	0.018	<LOD	<LOD	0.067	<LOD	<LOD	<LOD	<LOD	<LOD	<LOD	0.058	0.026	0.018	<LOD	2.51	0.265	<LOD	<LOD	<LOD	0.125	<LOD	<LOD	0.116	<LOD	<LOD	<LOD	<LOD	0.061	<LOD	<LOD	<LOD
1007821827-1	1007821797	Sample	23312	human	plasma	WAKE_00106	84	10	1	1 (+)	26	0.14	<LOD	<LOD	<LOD	<LOD	<LOD	<LOD	0.015	<LOD	<LOD	<LOD	<LOD	<LOD	<LOD	<LOD	<LOD	<LOD	<LOD	0.025	<LOD	<LOD	3.66	0.229	0.054	<LOD	<LOD	0.14	0.074	<LOD	0.093	<LOD	<LOD	<LOD	<LOD	0.061	<LOD	<LOD	<LOD
1007821827-1	1007821808	Sample	23313	human	plasma	WAKE_00107	96	10	1	1 (+)	43.5	<LOD	<LOD	0.046	<LOD	<LOD	<LOD	<LOD	0.063	<LOD	<LOD	<LOD	0.045	<LOD	0.016	<LOD	<LOD	<LOD	0.021	0.075	<LOD	0.051	8.28	0.489	0.076	0.072	0.067	0.325	0.132	0.054	0.155	0.047	<LOD	0.048	<LOD	0.093	<LOD	<LOD	<LOD
1007821827-1	1007821056	Sample	101	human	plasma	4401 study pool	51	10	1	1 (+)	57.1	0.285	<LOD	0.077	<LOD	<LOD	<LOD	0.044	0.052	0.019	0.043	0.024	0.082	<LOD	0.03	0.021	<LOD	<LOD	0.044	0.098	<LOD	0.043	13.2	0.448	0.1	<LOD	<LOD	0.37	0.206	<LOD	0.317	0.065	<LOD	0.049	<LOD	0.161	<LOD	0.064	0.235
1007821827-1	1007821056	Sample	101	human	plasma	4401 study pool	51	10	1	2 (+)	53.2	0.289	<LOD	0.07	0.119	<LOD	<LOD	0.044	0.05	0.018	0.038	0.023	0.082	<LOD	0.025	0.022	<LOD	<LOD	0.039	0.101	<LOD	0.039	12.9	0.46	0.096	<LOD	<LOD	0.394	0.212	<LOD	0.281	0.063	<LOD	0.049	<LOD	0.153	<LOD	0.056	0.238
1007821827-1	1007821056	Sample	101	human	plasma	4401 study pool	51	10	1	3 (+)	55.7	0.291	<LOD	0.081	<LOD	<LOD	<LOD	<LOD	0.05	0.018	0.041	0.024	0.084	0.016	0.028	0.022	<LOD	<LOD	0.04	0.094	<LOD	0.037	13.7	0.463	0.087	0.031	<LOD	0.423	0.175	<LOD	0.314	0.065	0.115	<LOD	<LOD	0.149	<LOD	0.056	0.224
										%CV	3.57052	1.05956	NA	7.32601	NA	NA	NA	0	2.27901	3.14918	6.18839	2.43951	1.39682	NA	9.09619	2.66469	NA	NA	6.45305	3.59579	NA	7.70181	3.04632	1.73682	7.0583	NA	NA	6.70748	10.0461	NA	6.57072	1.79487	NA	0	NA	3.95903	NA	7.87296	3.17265
[truncated: 103 more columns]

## Sheet: Supplementary Table 4
Concentration [µM]
Plate Bar Code	Sample Bar Code	Sample Type	Sample Identification	Species	Material	Customer Sample Identification	Well Position	Sample Volume	Run Number	Injection Number	CA	CDCA	DCA	GCA	GCDCA	GDCA	GLCA	GLCAS	GUDCA	HDCA	LCA	MCA(a)	MCA(b)	MCA(o)	TCA	TCDCA	TDCA	TLCA	TLCAS	TMCA(a+b)	TUDCA	UDCA
										Class	bile acids	bile acids	bile acids	bile acids	bile acids	bile acids	bile acids	bile acids	bile acids	bile acids	bile acids	bile acids	bile acids	bile acids	bile acids	bile acids	bile acids	bile acids	bile acids	bile acids	bile acids	bile acids
										LOD (from SOP) 1007821041/1 µM	0.004	0.005	0.006	0.003	0.01	0.01	0.006	0.028	0.006	0.005	0.002	0.008	0.008	0.007	0.008	0.005	0.001	0.001	0.04	0.001	0.001	0.002
										Lowest Calibration Standard (µM)	0.03	0.02	0.02	0.03	0.02	0.01	0.01	NA	0.01	0.01	0.01	0.005	0.01	0.005	0.02	0.01	0.01	0.01	NA	0.01	0.01	0.02
										Highest Calibration Standard (µM)	75	30	10	75	20	10	5	NA	10	5	5	5	10	5	50	20	10	5	NA	10	15	30
1007821041-1	1007820270	Sample	23314	human	plasma	WAKE_00033	63	10	1	1 (-)	0.038	0.107	0.019	1.1	14.1	0.051	0.065	0.523	4.09	<LOD	0.023	<LOD	<LOD	<LOD	0.35	4.26	0.011	0.027	0.199	0.024	0.432	0.042
1007821041-1	1007820284	Sample	23315	human	plasma	WAKE_00034	75	10	1	1 (-)	0.038	0.066	0.013	2.33	43	0.076	0.058	0.624	7	<LOD	0.028	<LOD	<LOD	<LOD	0.778	9.86	0.016	0.024	0.245	0.025	0.669	<LOD
1007821041-1	1007820299	Sample	23316	human	plasma	WAKE_00035	87	10	1	1 (-)	0.012	0.011	0.107	0.058	0.117	0.038	<LOD	0.344	0.02	<LOD	0.034	<LOD	<LOD	<LOD	0.032	0.033	0.015	<LOD	0.29	0.006	0.001	0.011
1007821041-1	1007820300	Sample	23317	human	plasma	WAKE_00036	4	10	1	1 (-)	0.027	0.054	0.052	0.462	0.591	0.098	0.01	0.359	0.035	<LOD	0.032	<LOD	<LOD	<LOD	0.205	0.238	0.07	0.002	0.184	0.026	0.006	<LOD
1007821041-1	1007820314	Sample	23318	human	plasma	WAKE_00037	16	10	1	1 (-)	0.026	0.015	0.06	0.38	1.1	0.175	0.013	0.407	0.046	<LOD	<LOD	<LOD	<LOD	<LOD	0.119	0.249	0.06	0.005	0.158	0.009	0.006	<LOD
1007821041-1	1007820329	Sample	23319	human	plasma	WAKE_00038	28	10	1	1 (-)	0.076	0.625	0.236	0.258	1.52	0.252	<LOD	0.113	0.446	<LOD	0.003	<LOD	<LOD	<LOD	0.228	0.8	0.157	<LOD	<LOD	0.027	0.093	0.253
1007821041-1	1007820333	Sample	23320	human	plasma	WAKE_00039	40	10	1	1 (-)	0.01	0.015	<LOD	0.117	0.45	0.043	<LOD	<LOD	0.07	<LOD	<LOD	<LOD	<LOD	<LOD	0.166	0.25	0.029	<LOD	<LOD	0.017	0.015	<LOD
1007821041-1	1007820348	Sample	23321	human	plasma	WAKE_00040	52	10	1	1 (-)	0.02	0.021	0.328	0.148	0.276	0.459	0.008	1.41	0.034	<LOD	0.051	<LOD	<LOD	<LOD	0.032	0.035	0.05	0.002	0.176	0.013	0.002	<LOD
1007821041-1	1007820352	Sample	23322	human	plasma	WAKE_00041	64	10	1	1 (-)	0.016	0.008	0.155	0.57	0.729	0.938	0.017	0.649	0.053	<LOD	0.03	<LOD	<LOD	<LOD	0.176	0.149	0.193	0.002	0.129	0.022	0.006	<LOD
1007821041-1	1007820367	Sample	23323	human	plasma	WAKE_00042	76	10	1	1 (-)	0.138	0.292	1.02	0.517	1.06	0.795	0.026	1.19	0.046	<LOD	0.055	<LOD	<LOD	<LOD	0.131	0.107	0.106	0.002	0.135	0.021	0.004	<LOD
1007821041-1	1007820371	Sample	23324	human	plasma	WAKE_00043	88	10	1	1 (-)	0.016	0.013	0.022	0.292	0.597	0.039	<LOD	0.679	<LOD	<LOD	0.026	<LOD	<LOD	<LOD	0.074	0.091	0.013	<LOD	0.134	0.039	0.001	<LOD
1007821041-1	1007820386	Sample	23325	human	plasma	WAKE_00044	5	10	1	1 (-)	0.456	0.704	0.089	0.936	1.49	0.11	<LOD	0.855	0.036	<LOD	0.018	<LOD	<LOD	<LOD	0.283	0.347	0.023	<LOD	0.09	0.017	0.003	<LOD
1007821041-1	1007820391	Sample	23326	human	plasma	WAKE_00045	17	10	1	1 (-)	0.023	<LOD	<LOD	0.889	3.44	0.035	<LOD	<LOD	0.015	<LOD	0.015	<LOD	<LOD	<LOD	0.382	1.42	0.017	<LOD	<LOD	0.014	0.011	<LOD
1007821041-1	1007820401	Sample	23327	human	plasma	WAKE_00046	29	10	1	1 (-)	0.028	0.018	<LOD	0.476	0.658	0.011	<LOD	<LOD	<LOD	<LOD	0.023	<LOD	<LOD	<LOD	0.109	0.153	<LOD	<LOD	<LOD	0.005	0.003	<LOD
1007821041-1	1007820416	Sample	23328	human	plasma	WAKE_00047	41	10	1	1 (-)	0.073	0.015	<LOD	0.87	0.386	<LOD	<LOD	<LOD	<LOD	<LOD	0.036	<LOD	<LOD	<LOD	0.097	0.012	<LOD	<LOD	<LOD	<LOD	0.001	<LOD
1007821041-1	1007820421	Sample	23329	human	plasma	WAKE_00048	53	10	1	1 (-)	0.039	0.006	0.011	12.6	8	0.012	<LOD	8.01	0.109	<LOD	0.009	<LOD	<LOD	<LOD	4.48	2.56	0.007	<LOD	5.54	<LOD	0.025	<LOD
1007821041-1	1007820435	Sample	23330	human	plasma	WAKE_00049	65	10	1	1 (-)	0.053	<LOD	0.033	19.7	15.9	0.016	<LOD	6.09	0.091	<LOD	0.004	<LOD	<LOD	<LOD	5.18	3.07	<LOD	<LOD	3.43	<LOD	0.014	<LOD
1007821041-1	1007820440	Sample	23331	human	plasma	WAKE_00050	77	10	1	1 (-)	0.016	0.051	0.221	0.615	1.37	0.917	0.037	1.65	0.15	<LOD	0.022	<LOD	<LOD	<LOD	0.082	0.176	0.144	0.016	0.296	0.006	0.01	0.035
1007821041-1	1007820454	Sample	23332	human	plasma	WAKE_00051	89	10	1	1 (-)	0.012	0.011	0.022	0.184	0.372	0.154	0.009	1.93	0.037	<LOD	0.021	<LOD	<LOD	<LOD	0.036	0.061	0.029	0.002	0.521	<LOD	0.004	<LOD
1007821041-1	1007820469	Sample	23333	human	plasma	WAKE_00052	6	10	1	1 (-)	0.046	0.075	0.078	0.161	0.604	0.221	<LOD	0.585	0.131	<LOD	0.026	<LOD	<LOD	<LOD	0.025	0.063	0.033	0.003	0.168	0.004	0.006	0.071
1007821041-1	1007820473	Sample	23334	human	plasma	WAKE_00053	18	10	1	1 (-)	0.254	0.532	0.026	5.6	7.38	0.02	<LOD	<LOD	0.902	<LOD	0.005	<LOD	<LOD	<LOD	1.76	2.38	0.024	<LOD	<LOD	<LOD	0.168	0.182
1007821041-1	1007820488	Sample	23335	human	plasma	WAKE_00054	30	10	1	1 (-)	0.576	0.49	0.484	5.65	12.2	0.725	<LOD	0.124	1.68	<LOD	<LOD	<LOD	<LOD	<LOD	2.16	3.97	0.137	0.003	0.046	<LOD	0.355	0.426
1007821041-1	1007820492	Sample	23336	human	plasma	WAKE_00055	42	10	1	1 (-)	0.612	1.15	0.273	2.61	7.4	0.63	0.039	1.38	0.439	0.017	0.134	<LOD	<LOD	<LOD	1.85	4.96	0.315	0.034	0.497	0.062	0.099	0.053
1007821041-1	1007820503	Sample	23337	human	plasma	WAKE_00056	54	10	1	1 (-)	0.208	0.477	0.682	2.76	14.9	1.47	0.046	1.16	0.922	<LOD	0.104	<LOD	<LOD	<LOD	2.25	9.25	0.627	0.036	0.592	0.109	0.231	0.19
1007821041-1	1007820518	Sample	23338	human	plasma	WAKE_00057	66	10	1	1 (-)	0.073	0.945	0.064	9.53	52.4	1.68	<LOD	0.155	1.43	0.01	0.02	<LOD	<LOD	<LOD	8.57	34.2	1.04	0.002	0.107	0.237	0.493	0.084
1007821041-1	1007820522	Sample	23339	human	plasma	WAKE_00058	78	10	1	1 (-)	0.097	0.19	0.048	2.11	11.2	1.25	0.031	7.83	0.553	0.018	0.055	<LOD	<LOD	<LOD	0.591	2.38	0.199	0.013	1.32	0.342	0.037	<LOD
1007821041-1	1007820537	Sample	23340	human	plasma	WAKE_00059	90	10	1	1 (-)	0.025	0.039	0.016	1.69	7.29	0.477	0.008	4.1	0.178	0.017	0.026	<LOD	<LOD	<LOD	0.635	1.98	0.087	0.004	0.782	0.222	0.011	<LOD
1007821041-1	1007820541	Sample	23341	human	plasma	WAKE_00060	7	10	1	1 (-)	0.118	0.566	0.9	3.43	15.2	1.62	0.032	0.78	1.46	<LOD	0.06	<LOD	<LOD	<LOD	2.15	8.57	0.484	0.025	0.332	1.01	0.46	0.131
1007821041-1	1007820556	Sample	23342	human	plasma	WAKE_00061	19	10	1	1 (-)	0.022	0.035	0.184	2.99	10.3	1.1	0.053	1.63	0.762	0.018	0.09	<LOD	<LOD	<LOD	2.47	7.47	0.525	0.062	1.28	2.34	0.273	0.026
1007821041-1	1007820561	Sample	23343	human	plasma	WAKE_00062	31	10	1	1 (-)	0.795	4.28	0.51	3.95	22	0.685	0.01	0.198	0.815	<LOD	0.061	<LOD	<LOD	<LOD	2.13	7.94	0.122	0.004	0.073	0.313	0.105	0.343
1007821041-1	1007820575	Sample	23344	human	plasma	WAKE_00063	43	10	1	1 (-)	0.023	<LOD	<LOD	11.3	5.23	0.013	<LOD	0.078	0.095	0.033	0.009	<LOD	<LOD	<LOD	7.89	3.43	0.008	<LOD	0.068	<LOD	0.029	<LOD
1007821041-1	1007820580	Sample	23345	human	plasma	WAKE_00064	55	10	1	1 (-)	0.033	0.019	<LOD	26.5	21.8	0.137	<LOD	<LOD	0.112	0.03	0.005	<LOD	<LOD	<LOD	14.2	13.1	0.062	<LOD	0.09	<LOD	0.063	<LOD
1007821041-1	1007820594	Sample	23346	human	plasma	WAKE_00065	67	10	1	1 (-)	0.011	0.014	0.09	0.535	2.83	0.895	0.033	0.363	0.842	0.04	0.021	<LOD	<LOD	<LOD	0.101	0.568	0.142	0.025	0.093	0.006	0.109	0.017
1007821041-1	1007820605	Sample	23347	human	plasma	WAKE_00066	79	10	1	1 (-)	0.026	0.065	0.127	0.456	2.16	0.853	0.026	0.969	0.629	<LOD	0.025	<LOD	<LOD	<LOD	0.083	0.423	0.157	0.016	0.295	0.019	0.054	0.041
1007821041-1	1007820610	Sample	23348	human	plasma	WAKE_00067	91	10	1	1 (-)	0.055	0.214	0.311	0.387	2.55	0.892	0.034	0.268	0.851	<LOD	0.033	<LOD	<LOD	<LOD	0.115	0.553	0.214	0.008	0.085	0.031	0.078	0.162
1007821041-1	1007820624	Sample	23349	human	plasma	WAKE_00068	8	10	1	1 (-)	0.008	0.007	0.04	1.33	1.54	0.967	0.016	2.45	0.537	<LOD	<LOD	<LOD	<LOD	<LOD	0.526	0.689	0.333	0.013	0.771	0.008	0.081	<LOD
1007821041-1	1007820639	Sample	23350	human	plasma	WAKE_00069	20	10	1	1 (-)	0.049	0.031	0.039	2.63	4.03	1.47	0.029	13.3	0.833	<LOD	0.015	<LOD	<LOD	<LOD	1.05	1.66	0.55	0.016	3.82	0.021	0.142	0.023
1007821041-1	1007820643	Sample	23351	human	plasma	WAKE_00070	32	10	1	1 (-)	0.15	1.14	<LOD	0.127	2.42	<LOD	<LOD	<LOD	0.098	<LOD	<LOD	<LOD	<LOD	<LOD	0.024	0.165	<LOD	<LOD	<LOD	<LOD	0.003	0.035
1007821041-1	1007820658	Sample	23352	human	plasma	WAKE_00071	44	10	1	1 (-)	0.107	0.826	<LOD	0.047	1.36	<LOD	<LOD	<LOD	0.084	<LOD	0.013	<LOD	<LOD	<LOD	0.019	0.179	<LOD	<LOD	<LOD	<LOD	0.003	0.076
1007821041-1	1007820662	Sample	23353	human	plasma	WAKE_00072	56	10	1	1 (-)	0.683	3.27	<LOD	0.532	1.79	<LOD	<LOD	<LOD	0.076	<LOD	0.021	<LOD	<LOD	<LOD	0.035	0.068	<LOD	<LOD	<LOD	<LOD	0.002	0.123
1007821041-1	1007820677	Sample	23354	human	plasma	WAKE_00073	68	10	1	1 (-)	0.007	0.007	0.014	0.416	0.847	0.078	<LOD	0.615	0.042	<LOD	0.012	<LOD	<LOD	<LOD	0.594	0.956	0.045	<LOD	0.64	0.023	0.013	<LOD
1007821041-1	1007820681	Sample	23355	human	plasma	WAKE_00074	80	10	1	1 (-)	0.03	0.055	0.034	2.34	5.27	1.18	<LOD	1.51	0.216	0.014	<LOD	<LOD	<LOD	<LOD	0.766	1.07	0.233	<LOD	1.13	0.048	0.018	<LOD
1007821041-1	1007820696	Sample	23356	human	plasma	WAKE_00075	92	10	1	1 (-)	0.04	0.023	0.013	0.98	1.6	0.312	<LOD	0.23	0.191	<LOD	0.013	<LOD	<LOD	<LOD	0.269	0.426	0.098	<LOD	0.157	0.056	0.019	<LOD
1007821041-1	1007820707	Sample	23357	human	plasma	WAKE_00076	9	10	1	1 (-)	0.024	0.154	0.024	0.079	0.269	0.027	<LOD	0.209	0.023	<LOD	0.015	<LOD	<LOD	<LOD	0.028	0.052	0.012	<LOD	0.109	0.008	0.001	0.02
1007821041-1	1007820711	Sample	23358	human	plasma	WAKE_00077	21	10	1	1 (-)	0.084	0.73	0.06	0.574	2.96	0.147	<LOD	<LOD	0.125	<LOD	0.042	<LOD	<LOD	<LOD	0.151	0.585	0.06	<LOD	<LOD	0.005	0.011	0.037
1007821041-1	1007820726	Sample	23359	human	plasma	WAKE_00078	33	10	1	1 (-)	0.011	0.014	0.067	1.13	2.21	0.299	<LOD	0.45	0.386	<LOD	0.016	<LOD	<LOD	<LOD	0.764	2.21	0.505	0.007	0.85	0.022	0.135	<LOD
1007821041-1	1007820731	Sample	23360	human	plasma	WAKE_00079	45	10	1	1 (-)	0.021	0.01	0.191	3.07	4.94	1.25	0.017	2.42	0.403	<LOD	0.025	<LOD	<LOD	<LOD	3.1	4.52	1.44	0.014	2.88	0.034	0.173	<LOD
1007821041-1	1007820745	Sample	23361	human	plasma	WAKE_00080	57	10	1	1 (-)	0.028	0.043	0.405	6.51	4.7	5.37	0.017	4.58	0.695	<LOD	0.04	<LOD	<LOD	<LOD	0.719	0.464	0.591	0.002	0.485	0.017	0.032	0.051
1007821041-1	1007820750	Sample	23362	human	plasma	WAKE_00081	69	10	1	1 (-)	0.186	0.409	0.248	6.82	8.21	3.01	<LOD	0.919	0.481	0.011	0.017	<LOD	<LOD	<LOD	0.903	0.889	0.434	<LOD	0.087	0.041	0.024	0.033
1007821041-1	1007820764	Sample	23363	human	plasma	WAKE_00082	81	10	1	1 (-)	0.017	<LOD	<LOD	0.587	0.21	<LOD	<LOD	<LOD	<LOD	0.01	<LOD	<LOD	<LOD	<LOD	0.144	0.045	0.006	<LOD	<LOD	<LOD	0.001	<LOD
1007821041-1	1007820779	Sample	23364	human	plasma	WAKE_00083	93	10	1	1 (-)	0.015	0.034	<LOD	0.515	1.4	0.089	<LOD	0.03	0.028	<LOD	0.03	<LOD	<LOD	<LOD	0.122	0.25	0.025	<LOD	<LOD	0.002	0.002	<LOD
1007821041-1	1007820783	Sample	23365	human	plasma	WAKE_00084	10	10	1	1 (-)	0.022	0.043	0.011	1.86	5.47	0.223	<LOD	<LOD	0.05	<LOD	0.03	<LOD	<LOD	<LOD	0.519	1.2	0.086	<LOD	<LOD	0.005	0.007	<LOD
1007821041-1	1007820798	Sample	23366	human	plasma	WAKE_00085	22	10	1	1 (-)	0.005	<LOD	0.009	0.031	0.039	<LOD	<LOD	0.181	<LOD	<LOD	0.02	<LOD	<LOD	<LOD	0.017	0.007	0.006	<LOD	<LOD	<LOD	0.002	<LOD
1007821041-1	1007820809	Sample	23367	human	plasma	WAKE_00086	34	10	1	1 (-)	0.011	<LOD	0.006	0.096	0.129	<LOD	<LOD	0.277	<LOD	<LOD	0.016	<LOD	<LOD	<LOD	0.019	0.007	<LOD	<LOD	<LOD	<LOD	0.001	<LOD
1007821041-1	1007820813	Sample	23368	human	plasma	WAKE_00087	46	10	1	1 (-)	0.027	0.14	0.03	0.205	1.63	0.039	<LOD	<LOD	0.036	<LOD	0.025	<LOD	<LOD	<LOD	0.028	0.176	0.026	<LOD	<LOD	0.005	0.001	<LOD
1007821041-1	1007820828	Sample	23369	human	plasma	WAKE_00088	58	10	1	1 (-)	0.011	0.014	<LOD	0.03	0.156	0.021	<LOD	0.041	0.014	0.009	0.015	<LOD	<LOD	<LOD	0.067	0.2	0.061	<LOD	0.05	<LOD	0.01	<LOD
1007821041-1	1007820832	Sample	23370	human	plasma	WAKE_00089	70	10	1	1 (-)	0.023	0.084	0.009	0.208	0.649	0.041	<LOD	0.079	0.037	<LOD	0.006	<LOD	<LOD	<LOD	0.335	0.779	0.122	<LOD	0.071	<LOD	0.036	<LOD
1007821041-1	1007820847	Sample	23371	human	plasma	WAKE_00090	82	10	1	1 (-)	0.117	0.082	0.033	11.2	15.9	0.455	<LOD	0.61	0.315	<LOD	0.036	<LOD	<LOD	<LOD	2.21	3.13	0.144	<LOD	0.203	0.03	0.021	<LOD
1007821041-1	1007820851	Sample	23372	human	plasma	WAKE_00091	94	10	1	1 (-)	0.276	0.252	0.036	3.42	3.09	0.046	<LOD	0.234	0.019	<LOD	0.03	<LOD	<LOD	<LOD	0.497	0.511	0.011	<LOD	0.044	0.005	0.002	<LOD
1007821041-1	1007820866	Sample	23373	human	plasma	WAKE_00092	11	10	1	1 (-)	0.084	0.039	1.08	1.61	2.13	1.83	0.02	0.861	0.027	<LOD	0.083	<LOD	<LOD	<LOD	0.237	0.204	0.219	0.003	0.164	0.057	0.002	<LOD
1007821041-1	1007820871	Sample	23374	human	plasma	WAKE_00093	23	10	1	1 (-)	0.045	0.127	0.128	1.56	1.32	0.232	<LOD	0.379	0.146	<LOD	0.023	<LOD	<LOD	<LOD	0.273	0.155	0.036	<LOD	0.09	0.039	0.012	0.04
1007821041-1	1007820885	Sample	23375	human	plasma	WAKE_00094	35	10	1	1 (-)	0.046	0.036	0.14	5.68	2.25	0.382	0.007	1.42	0.142	<LOD	0.035	<LOD	<LOD	<LOD	1.79	0.623	0.117	0.004	0.477	0.157	0.018	0.018
1007821041-1	1007820890	Sample	23376	human	plasma	WAKE_00095	47	10	1	1 (-)	0.021	<LOD	0.016	0.202	0.766	0.063	<LOD	0.127	0.017	0.015	0.02	<LOD	<LOD	<LOD	0.073	0.267	0.02	<LOD	0.059	0.019	0.002	<LOD
1007821041-1	1007820901	Sample	23377	human	plasma	WAKE_00096	59	10	1	1 (-)	0.013	<LOD	0.009	0.107	0.114	0.016	<LOD	0.033	0.009	<LOD	0.008	<LOD	<LOD	<LOD	0.042	0.025	0.004	<LOD	<LOD	0.019	0.001	<LOD
1007821041-1	1007820915	Sample	23378	human	plasma	WAKE_00097	71	10	1	1 (-)	0.044	0.047	0.305	1.2	2.71	0.95	0.026	0.928	0.069	<LOD	0.024	<LOD	<LOD	<LOD	0.237	0.51	0.149	0.011	0.159	0.09	0.004	<LOD
1007821041-1	1007820920	Sample	23379	human	plasma	WAKE_00098	83	10	1	1 (-)	0.058	0.168	1.24	0.331	0.49	0.997	0.01	2.15	0.179	<LOD	0.043	<LOD	<LOD	<LOD	0.078	0.064	0.117	0.001	0.468	<LOD	0.008	<LOD
1007821041-1	1007820934	Sample	23380	human	plasma	WAKE_00099	95	10	1	1 (-)	0.219	0.137	0.538	1.39	2.77	4.75	0.014	1.69	0.783	<LOD	0.033	<LOD	<LOD	<LOD	0.283	0.445	0.613	0.008	0.187	<LOD	0.054	0.048
1007821041-1	1007820949	Sample	23381	human	plasma	WAKE_00100	12	10	1	1 (-)	0.063	0.855	0.625	0.86	1.61	1.01	<LOD	1.58	0.483	<LOD	0.029	<LOD	<LOD	<LOD	0.275	0.42	0.246	0.001	0.405	0.026	0.052	0.16
1007821041-1	1007820953	Sample	23382	human	plasma	WAKE_00101	24	10	1	1 (-)	0.146	0.155	0.083	0.327	1.91	0.557	<LOD	0.166	0.321	<LOD	0.011	<LOD	<LOD	<LOD	0.062	0.242	0.091	<LOD	<LOD	0.014	0.015	<LOD
1007821041-1	1007820968	Sample	23383	human	plasma	WAKE_00102	36	10	1	1 (-)	0.057	0.063	<LOD	1.44	2.29	0.023	<LOD	<LOD	0.021	0.026	0.012	<LOD	<LOD	<LOD	0.218	0.362	0.018	<LOD	<LOD	0.003	0.003	<LOD
1007821041-1	1007820972	Sample	23384	human	plasma	WAKE_00103	48	10	1	1 (-)	<LOD	<LOD	<LOD	0.426	2.05	0.027	0.013	0.8	0.093	<LOD	0.02	<LOD	<LOD	<LOD	0.294	1.01	<LOD	0.006	0.382	0.041	0.006	<LOD
1007821041-1	1007820987	Sample	23385	human	plasma	WAKE_00104	60	10	1	1 (-)	0.005	0.013	<LOD	1.19	3.23	0.017	<LOD	0.683	0.107	0.008	0.025	<LOD	<LOD	<LOD	0.218	0.554	0.004	<LOD	0.235	0.019	0.004	<LOD
1007821041-1	1007820991	Sample	23386	human	plasma	WAKE_00105	72	10	1	1 (-)	0.338	0.165	0.401	3.35	1.2	2.56	<LOD	0.343	0.217	<LOD	<LOD	<LOD	<LOD	<LOD	0.205	0.083	0.167	<LOD	<LOD	0.027	0.012	0.046
1007821041-1	1007821003	Sample	23387	human	plasma	WAKE_00106	84	10	1	1 (-)	0.394	0.067	0.249	19.9	9.15	16.5	<LOD	0.343	1.83	<LOD	0.016	<LOD	<LOD	<LOD	2.65	1.17	2.51	<LOD	<LOD	0.07	0.098	0.042
1007821041-1	1007821018	Sample	23388	human	plasma	WAKE_00107	96	10	1	1 (-)	0.027	<LOD	0.426	0.636	0.856	1.04	0.009	0.568	0.368	<LOD	0.043	<LOD	<LOD	<LOD	0.066	0.063	0.1	<LOD	0.07	0.041	0.011	<LOD
1007821041-1	1007820265	Sample	101	human	plasma	4401 study pool	51	10	1	1 (-)	0.086	0.223	0.155	2.55	4.19	0.693	0.011	1.02	0.34	<LOD	0.015	<LOD	<LOD	<LOD	0.947	1.73	0.169	0.003	0.373	0.077	0.05	0.041
1007821041-1	1007820265	Sample	101	human	plasma	4401 study pool	51	10	1	2 (-)	0.101	0.233	0.158	2.42	4.33	0.682	<LOD	1.02	0.35	<LOD	0.027	<LOD	<LOD	<LOD	0.966	1.7	0.16	0.006	0.349	0.078	0.047	0.034
1007821041-1	1007820265	Sample	101	human	plasma	4401 study pool	51	10	1	3 (-)	0.079	0.23	0.142	2.51	4.22	0.666	0.008	1.08	0.374	<LOD	0.033	<LOD	<LOD	<LOD	0.991	1.69	0.16	0.005	0.351	0.075	0.049	0.031
										%CV	12.6765	2.24414	5.60763	2.67045	1.73574	1.99563	22.3297	3.33087	4.92682	NA	36.6606	NA	NA	NA	2.27976	1.21973	3.18782	32.7327	3.7232	1.99242	3.13875	14.5234

## Sheet: Supplementary Table 5
Supplemental Table 1: Metabolomic changes (scaled intensities) ± SEM. * Significantly different (ANOVA with 5% FDR)
Biochemical	Discharge	Survivor d1	Survivor d3	Nonsurvivor d1	Nonsurvivor d3	Survival d1 vs dishcarge	Survival d3 vs discharge	Death d1 vs survival d1	Death d3 vs survival d3	Death d1 vs discharge	Death d3 vs discharge
1,1-kestotetraose	0.135 ± 0.075	0.135 ± 0.084	0.089 ± 0.050	0.137 ± 0.108	1.263 ± 0.698				*		*
1,2-propanediol	1.802 ± 1.176	11.745 ± 9.130	2.283 ± 1.357	14.191 ± 5.888	6.257 ± 2.375					*
1,3,7-trimethylurate	2.294 ± 1.121	0.651 ± 0.320	0.395 ± 0.197	9.148 ± 4.339	8.739 ± 4.656			*	*
1,3-dimethylurate	0.433 ± 0.200	0.297 ± 0.240	0.158 ± 0.135	4.049 ± 2.868	5.951 ± 3.502				*
1,6-anhydroglucose	0.897 ± 0.271	2.006 ± 0.774	1.790 ± 0.432	2.002 ± 0.677	3.720 ± 0.913						*
1,7-dimethylurate	2.252 ± 0.791	0.893 ± 0.569	0.721 ± 0.396	7.742 ± 2.442	5.579 ± 1.702			*	*	*
10-heptadecenoate (17:1n7)	0.645 ± 0.123	0.975 ± 0.122	0.926 ± 0.147	1.409 ± 0.187	1.206 ± 0.269					*
10-nonadecenoate (19:1n9)	0.666 ± 0.092	1.006 ± 0.119	0.947 ± 0.127	1.612 ± 0.234	1.235 ± 0.250					*
11-ketoetiocholanolone sulfate	0.981 ± 0.418	0.890 ± 0.363	0.778 ± 0.225	6.840 ± 2.793	6.714 ± 2.895			*	*	*	*
15-methylpalmitate (isobar with 2-methylpalmitate)	0.802 ± 0.080	0.958 ± 0.094	0.947 ± 0.088	1.317 ± 0.135	1.192 ± 0.188					*
17alpha-hydroxypregnanolone glucuronide	0.666 ± 0.236	0.998 ± 0.247	0.653 ± 0.183	3.763 ± 1.125	3.324 ± 1.053			*	*	*	*
17-methylstearate	0.842 ± 0.142	1.039 ± 0.143	1.054 ± 0.153	2.024 ± 0.396	1.375 ± 0.276			*		*
1-arachidonoylglycerophosphocholine (20:4n6)	2.283 ± 0.317	1.459 ± 0.353	1.651 ± 0.240	0.462 ± 0.097	0.498 ± 0.098	*		*	*	*	*
1-arachidonoylglycerophosphoethanolamine	2.027 ± 0.236	1.333 ± 0.154	1.596 ± 0.225	0.642 ± 0.075	0.534 ± 0.078			*	*	*	*
1-arachidonoylglycerophosphoinositol	1.333 ± 0.167	1.269 ± 0.203	1.470 ± 0.193	0.843 ± 0.076	0.879 ± 0.104				*
1-arachidoylglycerophosphocholine (20:0)	2.279 ± 0.581	0.726 ± 0.224	0.941 ± 0.263	0.188 ± 0.093	0.330 ± 0.127	*				*	*
1-dihomo-linoleoylglycerophosphocholine (20:2n6)	2.287 ± 0.367	1.060 ± 0.129	1.333 ± 0.162	0.500 ± 0.105	0.590 ± 0.134	*		*	*	*	*
1-docosahexaenoylglycerophosphocholine (22:6n3)	2.673 ± 0.546	1.738 ± 0.433	2.115 ± 0.468	0.517 ± 0.106	0.585 ± 0.116			*	*	*	*
1-docosahexaenoylglycerophosphoethanolamine	2.080 ± 0.351	1.624 ± 0.266	1.795 ± 0.325	0.754 ± 0.097	0.563 ± 0.107			*	*	*	*
1-docosapentaenoylglycerophosphocholine (22:5n3)	2.581 ± 0.358	1.507 ± 0.284	2.004 ± 0.353	0.699 ± 0.155	0.698 ± 0.133			*	*	*	*
1-docosapentaenoylglycerophosphocholine (22:5n6)	1.893 ± 0.404	1.419 ± 0.232	1.293 ± 0.353	0.236 ± 0.055	0.372 ± 0.107			*	*	*	*
1-eicosapentaenoylglycerophosphocholine (20:5n3)	3.649 ± 0.789	1.740 ± 0.436	2.132 ± 0.404	0.598 ± 0.162	0.582 ± 0.127			*	*	*	*
1-eicosapentaenoylglycerophosphoethanolamine	1.895 ± 0.847	0.300 ± 0.043	0.503 ± 0.093	0.257 ± 0.000	0.257 ± 0.000	*				*	*
1-eicosatrienoylglycerophosphocholine (20:3)	3.120 ± 0.536	1.534 ± 0.230	1.878 ± 0.320	0.540 ± 0.087	0.594 ± 0.093	*		*	*	*	*
1-eicosatrienoylglycerophosphoethanolamine	2.743 ± 0.404	1.493 ± 0.352	1.907 ± 0.318	0.452 ± 0.097	0.466 ± 0.117	*		*	*	*	*
1-eicosenoylglycerophosphocholine (20:1n9)	2.334 ± 0.453	1.164 ± 0.209	1.622 ± 0.229	0.663 ± 0.167	0.769 ± 0.211				*	*	*
1-linolenoylglycerophosphocholine (18:3n3)	3.705 ± 0.705	1.271 ± 0.249	2.096 ± 0.428	0.506 ± 0.159	0.743 ± 0.171	*			*	*	*
1-linoleoylglycerophosphocholine (18:2n6)	2.646 ± 0.413	1.233 ± 0.168	1.834 ± 0.359	0.561 ± 0.101	0.724 ± 0.128	*		*	*	*	*
1-linoleoylglycerophosphoethanolamine	2.582 ± 0.402	1.292 ± 0.180	1.685 ± 0.257	0.667 ± 0.098	0.596 ± 0.078	*		*	*	*	*
1-margaroylglycerophosphocholine (17:0)	2.685 ± 0.435	1.173 ± 0.176	1.452 ± 0.193	0.597 ± 0.105	0.636 ± 0.118	*	*		*	*	*
1-methylhistidine	0.811 ± 0.153	1.097 ± 0.283	1.097 ± 0.310	1.712 ± 0.288	2.002 ± 0.320				*		*
1-methylnicotinamide	0.827 ± 0.516	0.933 ± 0.303	0.696 ± 0.259	1.035 ± 0.270	3.449 ± 1.262				*		*
1-methylurate	1.805 ± 0.969	2.059 ± 0.980	2.307 ± 1.229	4.605 ± 1.187	5.439 ± 1.242			*	*	*	*
1-methylxanthine	3.835 ± 1.162	0.567 ± 0.115	0.681 ± 0.163	1.934 ± 0.358	1.464 ± 0.305	*	*	*
1-myristoylglycerophosphocholine (14:0)	4.234 ± 0.836	1.132 ± 0.144	2.074 ± 0.456	0.638 ± 0.115	0.771 ± 0.135	*	*		*	*	*
1-nonadecanoylglycerophosphocholine(19:0)	2.126 ± 0.570	0.689 ± 0.181	0.810 ± 0.293	0.153 ± 0.061	0.264 ± 0.143	*	*			*	*
1-oleoylglycerophosphocholine (18:1)	1.845 ± 0.265	1.044 ± 0.131	1.283 ± 0.136	0.495 ± 0.089	0.657 ± 0.123	*		*	*	*	*
1-oleoylglycerophosphoethanolamine	1.637 ± 0.303	1.189 ± 0.202	1.591 ± 0.236	0.714 ± 0.121	0.696 ± 0.126				*	*	*
1-oleoylplasmenylethanolamine	2.118 ± 0.651	1.596 ± 0.405	2.166 ± 0.417	1.297 ± 0.275	0.745 ± 0.118				*
1-palmitoleoylglycerophosphocholine (16:1)	2.389 ± 0.364	0.933 ± 0.107	1.379 ± 0.177	0.495 ± 0.093	0.673 ± 0.125	*	*		*	*	*
1-palmitoleoylglycerophosphoethanolamine	2.374 ± 0.572	0.669 ± 0.188	1.054 ± 0.223	0.299 ± 0.134	0.473 ± 0.180	*				*	*
1-palmitoylglycerophosphocholine (16:0)	1.974 ± 0.216	1.077 ± 0.123	1.369 ± 0.134	0.536 ± 0.073	0.646 ± 0.098	*		*	*	*	*
1-palmitoylglycerophosphoethanolamine	1.499 ± 0.150	1.037 ± 0.116	1.365 ± 0.220	0.653 ± 0.101	0.684 ± 0.119				*	*	*
1-pentadecanoylglycerophosphocholine (15:0)	3.515 ± 0.600	1.159 ± 0.146	1.891 ± 0.356	0.576 ± 0.104	0.689 ± 0.105	*	*		*	*	*
1-stearoylglycerophosphocholine (18:0)	2.134 ± 0.321	1.183 ± 0.165	1.362 ± 0.173	0.585 ± 0.083	0.622 ± 0.112	*		*	*	*	*
1-stearoylglycerophosphoethanolamine	1.512 ± 0.197	1.024 ± 0.188	1.603 ± 0.298	0.745 ± 0.137	1.354 ± 0.359					*
1-stearoylplasmenylethanolamine	1.852 ± 0.333	1.266 ± 0.253	1.677 ± 0.381	0.765 ± 0.130	0.716 ± 0.154				*	*	*
21-hydroxypregnenolone disulfate	0.751 ± 0.197	1.333 ± 0.423	0.969 ± 0.304	2.868 ± 0.501	3.017 ± 0.572			*	*	*	*
21-hydroxypregnenolone monosulfate (1)	0.441 ± 0.144	0.466 ± 0.201	0.434 ± 0.173	3.102 ± 1.187	1.405 ± 0.605			*		*
2-arachidonoylglycerophosphoethanolamine	1.784 ± 0.205	1.171 ± 0.131	1.423 ± 0.218	0.599 ± 0.076	0.532 ± 0.085			*	*	*	*
2-docosahexaenoylglycerophosphoethanolamine	1.959 ± 0.376	1.266 ± 0.244	1.560 ± 0.345	0.354 ± 0.082	0.387 ± 0.135			*	*	*	*
2-eicosatrienoylglycerophosphocholine	1.322 ± 0.121	0.901 ± 0.148	1.048 ± 0.117	0.844 ± 0.197	1.003 ± 0.175					*
2-ethylphenylsulfate	0.006 ± 0.000	1.681 ± 1.140	1.333 ± 1.176	1.779 ± 0.686	1.012 ± 0.305					*
2-hydroxy-3-methylvalerate	0.832 ± 0.134	1.048 ± 0.196	1.097 ± 0.170	1.968 ± 0.404	2.912 ± 0.521				*	*	*
2-hydroxyacetaminophen sulfate	0.498 ± 0.428	1.012 ± 0.500	1.353 ± 0.633	2.707 ± 0.844	7.185 ± 3.483				*	*	*
2-hydroxyadipate	0.588 ± 0.124	1.685 ± 0.757	1.763 ± 0.746	4.347 ± 1.755	3.967 ± 1.057					*	*
2-hydroxybutyrate (AHB)	0.779 ± 0.096	1.304 ± 0.224	1.045 ± 0.110	2.007 ± 0.306	1.727 ± 0.297					*	*
2-hydroxyglutarate	0.982 ± 0.220	0.989 ± 0.216	1.662 ± 0.423	5.312 ± 2.237	2.960 ± 1.126			*		*
2-isopropylmalate	1.478 ± 0.176	1.202 ± 0.307	1.344 ± 0.191	0.648 ± 0.114	1.182 ± 0.181					*
2-linoleoylglycerophosphocholine	1.681 ± 0.211	0.788 ± 0.107	1.104 ± 0.184	1.053 ± 0.345	1.238 ± 0.299	*				*
2-linoleoylglycerophosphoethanolamine	2.334 ± 0.340	1.172 ± 0.155	1.536 ± 0.246	0.623 ± 0.092	0.584 ± 0.084	*			*	*	*
2-methoxyacetaminophen glucuronide	0.705 ± 0.676	1.003 ± 0.499	1.975 ± 1.014	2.793 ± 1.112	13.297 ± 6.981				*		*
2-methoxyacetaminophen sulfate	0.111 ± 0.088	1.026 ± 0.775	0.947 ± 0.455	3.870 ± 1.307	11.482 ± 6.804				*	*	*
2-methylbutyrylcarnitine (C5)	0.830 ± 0.132	1.239 ± 0.314	1.332 ± 0.375	2.101 ± 0.462	2.547 ± 0.557						*
2-methylmalonyl carnitine	1.018 ± 0.280	1.109 ± 0.313	1.317 ± 0.430	2.049 ± 0.368	2.568 ± 0.343				*	*	*
2-myristoylglycerophosphocholine	2.516 ± 0.473	0.710 ± 0.115	1.188 ± 0.183	0.699 ± 0.185	0.864 ± 0.189	*	*			*	*
2-oleoylglycerophosphoethanolamine	2.197 ± 0.402	1.346 ± 0.241	1.801 ± 0.266	0.549 ± 0.098	0.685 ± 0.134			*	*	*	*
2-palmitoleoylglycerophosphocholine	1.618 ± 0.283	0.720 ± 0.110	1.087 ± 0.128	0.841 ± 0.214	1.113 ± 0.251	*
2-palmitoylglycerophosphocholine	2.183 ± 0.263	1.041 ± 0.124	1.450 ± 0.179	0.543 ± 0.078	0.679 ± 0.103	*		*	*	*	*
2-palmitoylglycerophosphoethanolamine	1.620 ± 0.205	0.854 ± 0.153	1.539 ± 0.283	0.393 ± 0.123	0.553 ± 0.155	*			*	*	*
2-stearoylglycerophosphocholine	2.405 ± 0.407	1.239 ± 0.208	1.481 ± 0.223	0.663 ± 0.114	0.638 ± 0.151	*			*	*	*
3-(4-hydroxyphenyl)lactate	0.545 ± 0.066	0.944 ± 0.155	0.839 ± 0.144	3.260 ± 0.786	4.527 ± 1.065			*	*	*	*
3-(cystein-S-yl)acetaminophen	0.142 ± 0.095	1.320 ± 0.616	6.193 ± 3.983	26.718 ± 17.526	30.448 ± 15.252					*	*
3-(N-acetyl-L-cystein-S-yl) acetaminophen	0.507 ± 0.416	1.587 ± 1.071	2.583 ± 1.153	12.869 ± 6.205	28.333 ± 13.982				*	*	*
3-ethylphenylsulfate	0.173 ± 0.062	0.972 ± 0.366	1.598 ± 0.651	0.568 ± 0.259	1.653 ± 0.498						*
3-hydroxy-2-ethylpropionate	0.753 ± 0.079	1.150 ± 0.213	0.958 ± 0.177	1.455 ± 0.182	1.181 ± 0.097					*
3-hydroxybutyrate (BHBA)	0.303 ± 0.080	2.072 ± 0.516	1.501 ± 0.494	5.070 ± 2.799	1.918 ± 0.774	*				*
3-hydroxydecanoate	0.784 ± 0.103	0.894 ± 0.131	0.928 ± 0.171	2.594 ± 0.622	3.276 ± 0.850			*	*	*	*
3-hydroxyisobutyrate	0.715 ± 0.087	1.255 ± 0.233	1.090 ± 0.192	1.917 ± 0.313	2.167 ± 0.414				*	*	*
3-hydroxykynurenine	0.545 ± 0.077	1.014 ± 0.224	0.882 ± 0.228	2.082 ± 0.406	2.034 ± 0.405			*	*	*	*
3-hydroxylaurate	0.780 ± 0.092	0.931 ± 0.130	0.909 ± 0.131	2.292 ± 0.511	2.774 ± 0.668			*	*	*	*
3-hydroxyoctanoate	0.810 ± 0.129	0.947 ± 0.193	1.234 ± 0.522	4.468 ± 1.373	4.619 ± 1.370			*	*	*	*
3-hydroxysebacate	1.302 ± 0.993	1.437 ± 0.880	1.061 ± 0.387	5.496 ± 1.405	7.003 ± 2.586			*	*	*	*
3-hydroxysuberate	0.556 ± 0.336	0.676 ± 0.280	0.889 ± 0.440	2.334 ± 0.468	2.472 ± 0.433			*	*	*	*
3-methyl-2-oxovalerate	1.409 ± 0.126	1.210 ± 0.190	1.206 ± 0.123	0.860 ± 0.106	0.916 ± 0.112					*	*
3-methyladipate	0.871 ± 0.420	1.110 ± 0.445	1.184 ± 0.507	2.860 ± 0.672	2.888 ± 0.580			*	*	*	*
3-methylglutaconate	0.892 ± 0.359	1.087 ± 0.332	1.395 ± 0.555	1.711 ± 0.303	1.961 ± 0.345						*
3-methylglutarylcarnitine (1)	0.832 ± 0.339	1.080 ± 0.408	1.337 ± 0.718	2.245 ± 0.381	2.446 ± 0.286			*	*	*	*
3-ureidopropionate	0.764 ± 0.292	0.863 ± 0.277	0.923 ± 0.291	2.674 ± 0.625	3.225 ± 0.815			*	*	*	*
4-acetamidobutanoate	1.801 ± 1.022	2.184 ± 1.215	2.371 ± 1.580	3.241 ± 0.710	3.491 ± 0.686				*		*
4-acetamidophenol	0.249 ± 0.107	3.361 ± 1.125	30.104 ± 21.393	26.300 ± 17.193	15.194 ± 9.506					*
4-acetaminophen sulfate	0.778 ± 0.531	5.142 ± 2.873	11.874 ± 6.666	32.336 ± 18.410	22.150 ± 9.175					*	*
4-androsten-3alpha,17alpha-diol monosulfate (2)	0.750 ± 0.134	0.539 ± 0.162	0.620 ± 0.169	4.435 ± 1.863	2.485 ± 0.575			*	*	*
4-androsten-3beta,17beta-diol disulfate (2)	0.958 ± 0.229	1.141 ± 0.292	1.099 ± 0.317	2.451 ± 0.366	2.474 ± 0.329			*	*	*	*
4-androsten-3beta,17beta-diol monosulfate (1)	0.812 ± 0.219	0.964 ± 0.220	0.763 ± 0.155	4.744 ± 1.193	3.112 ± 0.627			*	*	*	*
4-hydroxycoumarin	1.329 ± 0.367	4.836 ± 2.909	3.132 ± 1.712	2.536 ± 1.287	10.466 ± 3.176						*
4-octenedioate	0.612 ± 0.436	0.684 ± 0.308	1.027 ± 0.652	2.120 ± 0.550	2.198 ± 0.543			*	*	*	*
5alpha-androstan-3alpha, 17beta-diol-17-glucosiduronate	0.244 ± 0.107	0.586 ± 0.177	0.228 ± 0.109	2.474 ± 0.867	2.189 ± 0.733			*	*	*	*
5alpha-androstan-3alpha,17alpha-diol disulfate	0.478 ± 0.160	0.690 ± 0.248	0.538 ± 0.165	8.432 ± 4.241	10.090 ± 4.468			*	*	*	*
5alpha-androstan-3alpha,17alpha-diol monosulfate	0.401 ± 0.098	0.364 ± 0.071	0.376 ± 0.102	2.217 ± 0.896	1.939 ± 0.990			*		*
5alpha-androstan-3alpha,17beta-diol disulfate	0.578 ± 0.210	1.545 ± 0.630	0.955 ± 0.294	9.669 ± 4.843	12.295 ± 4.747			*	*	*	*
5alpha-androstan-3alpha,17beta-diol monosulfate (1)	0.390 ± 0.117	0.852 ± 0.321	0.505 ± 0.152	5.031 ± 1.090	5.361 ± 1.695			*	*	*	*
5alpha-androstan-3beta,17beta-diol monosulfate (1)	0.434 ± 0.137	0.696 ± 0.217	0.514 ± 0.165	3.031 ± 0.883	2.659 ± 0.794			*	*	*	*
5alpha-pregnan-3(alpha or beta),20beta-diol disulfate	0.302 ± 0.085	2.002 ± 1.053	1.176 ± 0.448	9.444 ± 4.127	13.333 ± 4.994			*	*	*	*
5alpha-pregnan-3beta,20alpha-diol disulfate	0.447 ± 0.096	1.509 ± 0.570	1.167 ± 0.412	2.270 ± 0.450	2.780 ± 0.701				*	*	*
5alpha-pregnan-3beta,20alpha-diol monosulfate (2)	0.400 ± 0.115	1.095 ± 0.261	0.674 ± 0.195	4.421 ± 1.866	2.452 ± 0.700			*		*	*
5alpha-pregnan-3beta,20beta-diol monosulfate (1)	0.359 ± 0.119	1.310 ± 0.350	0.750 ± 0.225	9.105 ± 4.631	6.057 ± 2.144			*	*	*	*
5-dodecenoate (12:1n7)	0.725 ± 0.125	1.334 ± 0.279	1.077 ± 0.200	3.569 ± 1.675	4.116 ± 1.966					*	*
5-hydroxyhexanoate	0.686 ± 0.113	1.008 ± 0.196	0.940 ± 0.213	3.960 ± 1.207	3.831 ± 1.168			*	*	*	*
5-hydroxyindoleacetate	1.761 ± 1.034	2.136 ± 0.976	2.499 ± 1.277	2.666 ± 0.569	3.455 ± 0.673						*
5-hydroxymethyl-2-furoic acid	0.474 ± 0.160	0.862 ± 0.483	0.352 ± 0.094	1.448 ± 0.554	3.143 ± 1.060				*		*
5-methylthioadenosine (MTA)	0.586 ± 0.108	0.959 ± 0.168	0.739 ± 0.162	1.856 ± 0.395	1.839 ± 0.340				*	*	*
5-methyluridine (ribothymidine)	1.345 ± 0.084	1.143 ± 0.102	1.192 ± 0.107	0.785 ± 0.044	0.736 ± 0.067			*	*	*	*
5-oxoproline	0.989 ± 0.134	0.961 ± 0.111	0.942 ± 0.083	1.198 ± 0.122	1.492 ± 0.147				*		*
5-pregnen-3b, 17-diol-20-one 3-sulfate	0.621 ± 0.139	0.867 ± 0.414	0.742 ± 0.267	7.343 ± 3.350	3.744 ± 1.035			*	*	*	*
6-aminopenicillanate	0.080 ± 0.028	0.407 ± 0.246	0.208 ± 0.094	1.441 ± 0.276	2.400 ± 0.727			*	*	*	*
6-oxopiperidine-2-carboxylic acid	0.856 ± 0.071	0.977 ± 0.162	0.975 ± 0.169	1.717 ± 0.368	2.041 ± 0.311				*		*
7-methylguanine	0.832 ± 0.188	0.897 ± 0.089	0.822 ± 0.112	1.636 ± 0.222	1.723 ± 0.222			*	*	*	*
9,10-DiHOME	1.248 ± 0.246	0.955 ± 0.133	0.786 ± 0.091	1.346 ± 0.177	2.219 ± 0.569				*
acetoacetate	0.423 ± 0.079	2.515 ± 0.576	2.056 ± 0.853	3.899 ± 1.882	1.329 ± 0.326	*	*			*
acetylcarnitine	0.817 ± 0.079	1.026 ± 0.140	0.977 ± 0.149	1.974 ± 0.342	1.781 ± 0.318			*		*	*
acisoga	0.820 ± 0.224	1.363 ± 0.430	1.363 ± 0.390	2.028 ± 0.397	1.790 ± 0.251					*	*
adenine	0.732 ± 0.084	1.213 ± 0.203	1.107 ± 0.179	1.979 ± 0.413	1.753 ± 0.348					*	*
adenosine 3',5'-cyclic monophosphate (cAMP)	0.882 ± 0.081	0.870 ± 0.082	0.916 ± 0.068	1.281 ± 0.115	1.501 ± 0.126			*	*	*	*
adenosine 5'-diphosphate (ADP)	1.086 ± 0.030	1.010 ± 0.030	1.025 ± 0.033	0.990 ± 0.035	0.955 ± 0.031						*
adrenate (22:4n6)	0.837 ± 0.108	1.152 ± 0.118	1.061 ± 0.138	1.399 ± 0.187	1.106 ± 0.168					*
alpha-hydroxyisocaproate	0.667 ± 0.095	1.109 ± 0.199	0.958 ± 0.128	1.218 ± 0.223	2.217 ± 0.605				*		*
alpha-hydroxyisovalerate	0.756 ± 0.096	1.296 ± 0.260	1.325 ± 0.245	1.658 ± 0.229	1.836 ± 0.235					*	*
alpha-ketobutyrate	0.718 ± 0.112	1.017 ± 0.169	1.045 ± 0.158	1.572 ± 0.235	1.131 ± 0.212					*
arabinose	0.930 ± 0.168	0.978 ± 0.191	1.011 ± 0.326	1.594 ± 0.142	1.814 ± 0.198			*	*	*	*
arabitol	1.121 ± 0.366	1.280 ± 0.392	1.255 ± 0.462	2.008 ± 0.375	2.716 ± 0.640				*		*
arginine	1.525 ± 0.197	1.126 ± 0.157	1.280 ± 0.208	0.930 ± 0.149	0.858 ± 0.120					*	*
benzoate	0.953 ± 0.086	1.729 ± 0.337	1.525 ± 0.347	1.858 ± 0.341	6.389 ± 4.224						*
beta-alanine	0.748 ± 0.116	0.731 ± 0.138	0.634 ± 0.086	1.307 ± 0.335	6.604 ± 4.850				*		*
beta-hydroxyisovalerate	0.592 ± 0.087	0.974 ± 0.107	0.853 ± 0.144	1.676 ± 0.153	1.842 ± 0.252			*	*	*	*
beta-hydroxyisovaleroylcarnitine	0.899 ± 0.155	0.988 ± 0.218	1.180 ± 0.287	2.025 ± 0.533	2.477 ± 0.582				*		*
bilirubin (Z,Z)	0.720 ± 0.153	1.201 ± 0.204	1.078 ± 0.183	3.563 ± 1.156	3.939 ± 1.347					*	*
biliverdin	0.865 ± 0.109	1.097 ± 0.163	1.029 ± 0.152	2.084 ± 0.397	2.173 ± 0.463					*	*
butyrylcarnitine	0.958 ± 0.107	0.846 ± 0.143	0.881 ± 0.128	1.941 ± 0.401	1.949 ± 0.346			*	*		*
caffeine	3.653 ± 1.455	0.760 ± 0.400	1.066 ± 0.575	16.243 ± 6.220	13.173 ± 7.351			*	*
C-glycosyltryptophan	1.294 ± 0.450	1.366 ± 0.486	1.635 ± 0.652	2.179 ± 0.342	2.386 ± 0.330						*
cholestanol	0.910 ± 0.112	0.984 ± 0.119	0.889 ± 0.098	1.132 ± 0.146	1.439 ± 0.139				*		*
cis-vaccenate (18:1n7)	0.767 ± 0.078	1.134 ± 0.117	0.911 ± 0.107	1.345 ± 0.174	1.280 ± 0.272					*
citrulline	1.364 ± 0.169	1.434 ± 0.182	1.239 ± 0.087	0.908 ± 0.131	0.958 ± 0.107			*
corticosterone	0.644 ± 0.311	1.593 ± 0.975	0.708 ± 0.367	7.514 ± 3.104	3.370 ± 1.128			*		*
cyclo(L-phe-L-pro)	0.662 ± 0.288	2.052 ± 0.628	1.009 ± 0.287	2.054 ± 0.372	3.100 ± 0.636	*			*	*	*
cysteine	0.941 ± 0.118	1.009 ± 0.110	0.904 ± 0.093	1.655 ± 0.230	1.900 ± 0.292				*	*	*
cysteine s-sulfate	1.975 ± 0.340	1.394 ± 0.301	1.472 ± 0.278	1.175 ± 0.279	0.788 ± 0.114						*
cytidine	0.748 ± 0.131	0.855 ± 0.095	0.922 ± 0.114	1.818 ± 0.371	1.796 ± 0.304			*	*	*	*
decanoylcarnitine	1.025 ± 0.220	0.969 ± 0.197	1.190 ± 0.333	2.041 ± 0.543	2.344 ± 0.600						*
deoxycarnitine	0.811 ± 0.115	1.096 ± 0.184	1.100 ± 0.201	1.700 ± 0.399	1.957 ± 0.433					*	*
desmethylnaproxen sulfate	0.029 ± 0.000	0.029 ± 0.000	0.029 ± 0.000	0.523 ± 0.231	0.499 ± 0.215			*		*
dihomo-linoleate (20:2n6)	0.764 ± 0.108	1.128 ± 0.124	1.117 ± 0.143	1.631 ± 0.252	1.263 ± 0.275					*
docosadienoate (22:2n6)	0.686 ± 0.073	1.033 ± 0.119	1.075 ± 0.169	2.077 ± 0.408	1.593 ± 0.265			*		*	*
docosatrienoate (22:3n3)	0.771 ± 0.128	0.958 ± 0.166	1.074 ± 0.215	1.958 ± 0.375	1.537 ± 0.326					*
DSGEGDFXAEGGGVR	0.549 ± 0.417	1.284 ± 0.406	6.529 ± 4.032	0.653 ± 0.277	0.542 ± 0.284		*
EDTA	1.280 ± 0.084	0.995 ± 0.059	1.050 ± 0.039	0.962 ± 0.054	0.949 ± 0.045	*				*	*
eicosenoate (20:1n9 or 11)	0.600 ± 0.069	1.044 ± 0.104	1.057 ± 0.137	1.822 ± 0.344	1.309 ± 0.274					*	*
erucate (22:1n9)	0.758 ± 0.089	1.003 ± 0.081	1.050 ± 0.099	1.683 ± 0.293	1.546 ± 0.187					*	*
erythritol	0.927 ± 0.280	1.038 ± 0.319	1.034 ± 0.408	2.935 ± 1.061	2.591 ± 0.496			*	*	*	*
erythronate	0.780 ± 0.185	0.845 ± 0.201	0.831 ± 0.223	1.430 ± 0.210	1.541 ± 0.200			*	*	*	*
estrone 3-sulfate	0.139 ± 0.037	0.561 ± 0.180	0.362 ± 0.142	35.094 ± 23.067	30.840 ± 12.831			*	*	*	*
ethanolamine	0.921 ± 0.106	0.741 ± 0.111	0.879 ± 0.097	1.378 ± 0.227	7.953 ± 5.476				*		*
ethylmalonate	0.911 ± 0.204	0.995 ± 0.186	0.933 ± 0.167	1.806 ± 0.253	1.740 ± 0.212			*	*	*	*
etiocholanolone glucuronide	0.964 ± 0.352	0.993 ± 0.340	0.683 ± 0.216	3.235 ± 1.030	3.303 ± 0.833			*	*	*	*
formiminoglutamate	0.154 ± 0.054	0.692 ± 0.336	0.583 ± 0.249	1.859 ± 0.955	4.347 ± 2.041				*	*	*
fructose	2.114 ± 0.391	1.050 ± 0.149	1.377 ± 0.119	0.842 ± 0.118	0.820 ± 0.104	*			*	*	*
fucose	0.744 ± 0.099	0.819 ± 0.134	0.725 ± 0.079	1.623 ± 0.261	1.970 ± 0.281			*	*	*	*
gamma-glutamylalanine	1.533 ± 0.197	0.797 ± 0.102	0.837 ± 0.117	0.951 ± 0.132	1.049 ± 0.131	*	*			*
gamma-glutamylisoleucine	1.000 ± 0.166	1.079 ± 0.154	1.126 ± 0.179	1.578 ± 0.333	1.880 ± 0.254						*
gamma-glutamylleucine	0.853 ± 0.091	1.129 ± 0.112	1.030 ± 0.165	1.316 ± 0.233	1.631 ± 0.196						*
gamma-glutamylphenylalanine	0.832 ± 0.087	1.368 ± 0.333	1.189 ± 0.275	2.305 ± 0.523	2.536 ± 0.502				*	*	*
gamma-glutamyltryptophan	0.788 ± 0.092	0.892 ± 0.147	1.079 ± 0.220	1.551 ± 0.380	1.649 ± 0.227						*
gamma-glutamylvaline	0.779 ± 0.086	1.060 ± 0.100	1.024 ± 0.155	1.429 ± 0.244	1.533 ± 0.219					*	*
gluconate	0.960 ± 0.177	1.598 ± 0.755	2.802 ± 1.611	9.032 ± 3.766	7.180 ± 3.940			*		*
glucuronate	0.644 ± 0.279	0.940 ± 0.217	1.090 ± 0.305	3.187 ± 0.869	3.500 ± 0.802			*	*	*	*
glutarylcarnitine (C5)	1.013 ± 0.306	1.308 ± 0.436	1.445 ± 0.542	1.931 ± 0.444	2.383 ± 0.450						*
glycerol 3-phosphate (G3P)	2.099 ± 0.563	1.603 ± 0.401	1.824 ± 0.427	0.750 ± 0.108	1.154 ± 0.367					*
glycerophosphorylcholine (GPC)	2.879 ± 0.467	2.523 ± 0.795	3.778 ± 1.134	0.745 ± 0.227	0.809 ± 0.229				*	*	*
glycine	1.499 ± 0.127	0.951 ± 0.080	1.011 ± 0.100	0.818 ± 0.076	1.150 ± 0.229	*	*			*
glycocholenate sulfate	0.669 ± 0.095	0.928 ± 0.124	0.958 ± 0.135	3.705 ± 2.132	5.770 ± 3.143				*		*
glycohyodeoxycholate	0.620 ± 0.191	1.525 ± 0.440	1.342 ± 0.709	1.632 ± 0.440	2.829 ± 0.636				*		*
glycolithocholate sulfate	0.725 ± 0.237	1.753 ± 0.886	1.091 ± 0.269	2.371 ± 0.871	3.048 ± 0.985						*
glycylleucine	0.627 ± 0.124	1.057 ± 0.126	0.941 ± 0.184	1.503 ± 0.240	1.247 ± 0.194					*	*
glycylvaline	0.250 ± 0.071	1.012 ± 0.346	0.654 ± 0.158	1.903 ± 0.453	3.297 ± 1.439				*	*	*
guanidinoacetate	1.356 ± 0.186	0.828 ± 0.286	1.237 ± 0.378	0.188 ± 0.075	0.773 ± 0.579					*	*
gulonic acid	1.191 ± 0.591	1.623 ± 0.680	1.929 ± 0.936	2.423 ± 0.759	3.086 ± 0.826						*
hexadecanedioate	0.915 ± 0.148	1.078 ± 0.184	0.990 ± 0.144	3.651 ± 1.172	4.832 ± 1.761			*	*	*	*
hexanoylcarnitine	0.686 ± 0.079	1.138 ± 0.270	1.138 ± 0.259	2.847 ± 0.941	2.872 ± 0.815					*	*
homocitrate	0.266 ± 0.107	1.235 ± 0.725	1.420 ± 0.752	1.631 ± 0.440	1.715 ± 0.389					*	*
homovanillate (HVA)	0.852 ± 0.242	1.073 ± 0.285	1.372 ± 0.498	6.456 ± 2.003	5.376 ± 1.490			*	*	*	*
HWESASLLR	0.989 ± 0.285	0.316 ± 0.128	0.434 ± 0.145	0.250 ± 0.137	0.307 ± 0.147					*	*
HWESASXX	2.545 ± 0.916	1.450 ± 0.672	2.837 ± 1.075	0.324 ± 0.087	0.750 ± 0.506				*	*	*
hydantoin-5-propionic acid	1.174 ± 0.397	3.835 ± 2.202	5.336 ± 3.050	10.700 ± 6.182	13.406 ± 6.936						*
hydroxybutyrylcarnitine	0.499 ± 0.097	1.512 ± 0.320	1.461 ± 0.531	3.918 ± 1.338	2.231 ± 0.587					*	*
imidazole lactate	0.844 ± 0.198	1.707 ± 0.516	1.572 ± 0.495	5.522 ± 2.113	4.708 ± 1.565					*	*
imidazole propionate	0.735 ± 0.257	3.653 ± 2.521	2.824 ± 1.592	2.088 ± 0.538	2.779 ± 0.618						*
indole-3-carboxylic acid	0.872 ± 0.106	0.922 ± 0.118	1.011 ± 0.116	1.504 ± 0.257	1.546 ± 0.287						*
indolelactate	0.908 ± 0.127	1.103 ± 0.175	1.202 ± 0.258	3.240 ± 1.379	3.234 ± 0.792				*		*
inosine 5'-diphosphate	0.610 ± 0.114	0.945 ± 0.095	0.969 ± 0.099	1.054 ± 0.118	1.136 ± 0.142					*	*
isoleucylaspartate	0.547 ± 0.142	0.960 ± 0.245	0.954 ± 0.291	1.599 ± 0.258	1.966 ± 0.553					*	*
isoleucylglutamine	0.123 ± 0.018	0.500 ± 0.154	0.294 ± 0.116	1.717 ± 0.430	1.865 ± 0.531			*	*	*	*
kynurenate	0.958 ± 0.371	2.064 ± 0.947	2.593 ± 1.178	6.015 ± 2.311	9.951 ± 3.367				*	*	*
kynurenine	0.889 ± 0.098	1.053 ± 0.152	0.976 ± 0.125	2.364 ± 0.617	2.786 ± 0.604			*	*	*	*
lactate	1.145 ± 0.078	0.846 ± 0.059	0.931 ± 0.064	1.239 ± 0.114	1.806 ± 0.421				*
leucylaspartate	0.643 ± 0.201	2.046 ± 0.857	1.285 ± 0.421	1.713 ± 0.404	2.802 ± 0.739						*
leucylglycine	0.539 ± 0.101	1.218 ± 0.137	1.054 ± 0.151	1.079 ± 0.223	1.317 ± 0.199	*					*
levulinate (4-oxovalerate)	0.795 ± 0.058	1.019 ± 0.095	0.967 ± 0.084	1.392 ± 0.156	1.573 ± 0.160				*	*	*
lidocaine	0.148 ± 0.059	2.424 ± 1.949	4.345 ± 2.720	44.477 ± 24.613	4.551 ± 1.040			*		*	*
linoleate (18:2n6)	0.772 ± 0.112	0.986 ± 0.092	0.902 ± 0.090	1.192 ± 0.102	0.948 ± 0.113					*
maleate (cis-Butenedioate)	0.707 ± 0.077	0.813 ± 0.113	0.856 ± 0.138	1.878 ± 0.303	2.046 ± 0.355			*	*	*	*
maltose	0.595 ± 0.166	0.827 ± 0.228	1.415 ± 0.657	4.703 ± 2.204	6.692 ± 2.492				*		*
mannitol	1.786 ± 1.025	1.444 ± 0.611	0.893 ± 0.418	10.532 ± 5.043	5.834 ± 2.110			*	*	*
mannitol/sorbitol	1.237 ± 0.299	1.066 ± 0.326	0.739 ± 0.156	3.364 ± 0.935	2.682 ± 0.610			*	*
mannose	0.816 ± 0.092	1.354 ± 0.136	1.206 ± 0.121	1.098 ± 0.160	0.899 ± 0.185	*
margarate (17:0)	0.873 ± 0.122	1.015 ± 0.105	0.967 ± 0.098	1.409 ± 0.111	1.112 ± 0.139					*
methionine sulfoxide	0.878 ± 0.071	0.934 ± 0.126	1.068 ± 0.174	1.636 ± 0.643	3.201 ± 1.004				*		*
methylmalonate (MMA)	0.888 ± 0.179	1.095 ± 0.279	1.321 ± 0.287	1.842 ± 0.332	2.538 ± 0.519						*
myristate (14:0)	0.737 ± 0.092	0.998 ± 0.099	0.949 ± 0.118	1.457 ± 0.186	1.167 ± 0.232					*
N1-methyladenosine	0.834 ± 0.073	0.955 ± 0.105	0.974 ± 0.098	1.323 ± 0.116	1.625 ± 0.105			*	*	*	*
N1-methylguanosine	0.894 ± 0.155	0.900 ± 0.129	0.887 ± 0.095	1.549 ± 0.402	2.019 ± 0.500				*		*
N2,N2-dimethylguanosine	1.460 ± 0.639	1.672 ± 0.588	1.930 ± 0.743	3.155 ± 0.837	3.999 ± 0.934				*	*	*
N2-acetyllysine	0.536 ± 0.168	0.960 ± 0.370	0.941 ± 0.406	1.751 ± 0.453	1.882 ± 0.371						*
N2-methylguanosine	0.793 ± 0.087	0.929 ± 0.108	0.967 ± 0.099	1.542 ± 0.496	1.975 ± 0.605						*
N3-methyluridine	0.997 ± 0.366	1.091 ± 0.371	1.090 ± 0.418	2.333 ± 0.534	2.550 ± 0.472				*	*	*
N4-acetylcytidine	0.600 ± 0.115	0.810 ± 0.156	0.697 ± 0.143	1.794 ± 0.280	2.129 ± 0.364			*	*	*	*
N6-acetyllysine	0.890 ± 0.048	0.895 ± 0.074	0.886 ± 0.077	1.181 ± 0.069	1.188 ± 0.080			*	*	*	*
N6-carbamoylthreonyladenosine	1.287 ± 0.606	1.688 ± 0.624	1.992 ± 0.865	3.152 ± 0.770	3.766 ± 0.751				*	*	*
N6-methyladenosine	0.575 ± 0.077	0.833 ± 0.102	0.792 ± 0.098	1.259 ± 0.108	1.644 ± 0.112			*	*	*	*
N6-succinyladenosine	1.149 ± 0.545	1.313 ± 0.504	1.479 ± 0.677	3.590 ± 1.279	3.759 ± 1.050			*	*	*	*
N-6-trimethyllysine	0.809 ± 0.153	1.199 ± 0.285	1.469 ± 0.382	2.306 ± 0.423	2.714 ± 0.398				*	*	*
N-acetyl-1-methylhistidine	1.375 ± 0.578	2.470 ± 1.165	2.827 ± 1.493	4.241 ± 1.565	4.925 ± 1.259						*
N-acetylalanine	0.809 ± 0.138	0.997 ± 0.192	0.925 ± 0.149	1.556 ± 0.187	1.635 ± 0.181			*	*	*	*
N-acetyl-aspartyl-glutamate (NAAG)	0.785 ± 0.155	1.059 ± 0.283	1.224 ± 0.330	2.454 ± 0.545	2.805 ± 0.898			*		*	*
N-acetyl-beta-alanine	0.705 ± 0.103	0.899 ± 0.180	0.778 ± 0.111	1.160 ± 0.101	1.239 ± 0.114				*	*	*
N-acetylcarnosine	0.968 ± 0.247	1.227 ± 0.344	1.462 ± 0.508	2.230 ± 0.431	2.382 ± 0.441						*
N-acetylhistidine	1.277 ± 0.409	1.296 ± 0.422	1.359 ± 0.540	2.723 ± 0.753	3.222 ± 0.649				*		*
N-acetylisoleucine	0.982 ± 0.071	1.047 ± 0.125	1.053 ± 0.093	1.212 ± 0.122	1.401 ± 0.111						*
N-acetylleucine	0.834 ± 0.083	1.137 ± 0.189	1.039 ± 0.141	1.384 ± 0.168	1.799 ± 0.182				*	*	*
N-acetylneuraminate	0.829 ± 0.316	1.141 ± 0.388	1.531 ± 0.665	2.066 ± 0.380	2.389 ± 0.393				*	*	*
N-acetylphenylalanine	0.819 ± 0.145	1.896 ± 0.846	1.637 ± 0.640	3.061 ± 0.828	4.117 ± 1.001				*	*	*
N-acetylputrescine	0.873 ± 0.294	1.213 ± 0.456	1.048 ± 0.494	1.481 ± 0.209	1.856 ± 0.280				*		*
N-acetylserine	0.977 ± 0.262	1.148 ± 0.313	1.195 ± 0.311	1.963 ± 0.308	1.971 ± 0.245					*	*
N-acetyltaurine	0.930 ± 0.242	1.107 ± 0.273	1.219 ± 0.373	1.752 ± 0.279	2.184 ± 0.295				*	*	*
N-acetyltryptophan	5.561 ± 4.353	2.659 ± 1.389	6.569 ± 5.666	932.301 ± 687.129	479.303 ± 272.655				*		*
N-acetyltyrosine	0.933 ± 0.114	1.126 ± 0.359	1.214 ± 0.396	3.208 ± 0.805	4.343 ± 1.090			*	*	*	*
N-acetylvaline	0.820 ± 0.117	0.999 ± 0.166	0.932 ± 0.147	1.547 ± 0.201	1.732 ± 0.240				*	*	*
naproxen	0.062 ± 0.000	0.062 ± 0.000	0.062 ± 0.000	1.072 ± 0.567	0.637 ± 0.343			*		*
nervonoyl sphingomyelin	1.203 ± 0.091	1.012 ± 0.093	1.074 ± 0.111	0.687 ± 0.104	0.784 ± 0.083					*	*
N-ethylglycinexylidide	0.008 ± 0.000	0.435 ± 0.197	0.848 ± 0.585	6.743 ± 2.918	1.458 ± 0.905			*		*
N-formylmethionine	0.793 ± 0.107	0.983 ± 0.133	0.935 ± 0.134	1.481 ± 0.197	1.563 ± 0.198				*	*	*
N-methyl proline	5.474 ± 1.291	1.024 ± 0.261	1.309 ± 0.490	2.669 ± 0.894	2.036 ± 0.722	*	*				*
N-methylpipecolate	0.898 ± 0.258	1.030 ± 0.329	1.003 ± 0.426	2.329 ± 0.571	2.509 ± 0.635				*	*	*
nonadecanoate (19:0)	0.945 ± 0.029	1.084 ± 0.066	1.017 ± 0.065	1.304 ± 0.082	1.155 ± 0.072					*
o-cresol sulfate	0.125 ± 0.040	1.350 ± 0.506	0.886 ± 0.328	4.279 ± 0.954	4.428 ± 1.013	*		*	*	*	*
oleate (18:1n9)	0.640 ± 0.079	1.058 ± 0.089	0.925 ± 0.108	1.434 ± 0.168	1.252 ± 0.209					*	*
oleic ethanolamide	0.743 ± 0.111	0.981 ± 0.097	1.070 ± 0.122	1.683 ± 0.233	1.551 ± 0.166			*		*	*
oleoyl sphingomyelin	1.258 ± 0.143	1.243 ± 0.200	1.177 ± 0.173	0.760 ± 0.105	0.587 ± 0.066				*		*
orotate	0.945 ± 0.181	1.016 ± 0.164	0.978 ± 0.146	2.410 ± 0.629	2.475 ± 0.575				*		*
orotidine	1.039 ± 0.507	1.830 ± 0.877	1.942 ± 1.193	3.853 ± 1.202	3.927 ± 0.944				*	*	*
O-sulfo-L-tyrosine	1.122 ± 0.324	1.201 ± 0.365	1.434 ± 0.521	2.014 ± 0.267	2.203 ± 0.267						*
p-acetamidophenylglucuronide	1.623 ± 1.533	4.647 ± 2.670	5.568 ± 2.440	5.649 ± 1.774	10.573 ± 5.679						*
palmitate (16:0)	0.853 ± 0.087	1.024 ± 0.085	0.967 ± 0.086	1.250 ± 0.104	1.064 ± 0.125					*
palmitoleate (16:1n7)	0.652 ± 0.137	1.185 ± 0.204	1.032 ± 0.205	1.709 ± 0.460	1.394 ± 0.448					*
palmitoleoyl sphingomyelin	1.072 ± 0.067	1.104 ± 0.085	1.095 ± 0.075	0.898 ± 0.040	0.821 ± 0.032				*		*
palmitoyl ethanolamide	0.870 ± 0.088	1.015 ± 0.089	1.019 ± 0.081	1.385 ± 0.129	1.392 ± 0.136					*	*
palmitoyl-arachidonoyl-glycerophosphocholine (1)	1.243 ± 0.088	1.129 ± 0.101	1.100 ± 0.120	0.947 ± 0.109	0.783 ± 0.089						*
palmitoyl-arachidonoyl-glycerophosphocholine (2)	1.242 ± 0.113	1.106 ± 0.102	1.118 ± 0.101	0.972 ± 0.112	0.753 ± 0.100				*		*
palmitoyl-palmitoyl-glycerophosphocholine (1)	0.660 ± 0.112	0.780 ± 0.145	0.796 ± 0.119	1.450 ± 0.259	1.590 ± 0.276				*	*	*
palmitoyl-palmitoyl-glycerophosphocholine (2)	0.469 ± 0.123	0.567 ± 0.127	0.509 ± 0.132	1.064 ± 0.233	1.271 ± 0.235				*		*
pantoprazole	0.276 ± 0.133	0.827 ± 0.337	0.716 ± 0.285	1.932 ± 0.622	1.198 ± 0.485					*
paraxanthine	2.172 ± 0.646	0.378 ± 0.100	0.596 ± 0.229	5.779 ± 2.493	3.684 ± 1.741			*
phenol sulfate	0.958 ± 0.453	1.940 ± 0.436	1.381 ± 0.443	2.093 ± 0.375	2.018 ± 0.506					*
phenylalanine	0.878 ± 0.058	1.179 ± 0.163	1.089 ± 0.151	1.257 ± 0.132	1.700 ± 0.262				*		*
phenylalanylaspartate	0.536 ± 0.101	1.012 ± 0.213	1.241 ± 0.453	1.603 ± 0.275	1.156 ± 0.363					*
phenylalanylglycine	0.855 ± 0.226	1.079 ± 0.220	1.049 ± 0.245	1.189 ± 0.285	1.998 ± 0.447						*
phenylalanylmethionine	1.446 ± 0.276	0.858 ± 0.276	0.849 ± 0.242	0.237 ± 0.079	0.241 ± 0.084					*	*
phenylalanylphenylalanine	1.387 ± 0.238	1.374 ± 0.223	1.460 ± 0.206	0.942 ± 0.225	0.679 ± 0.109				*
phenylalanyltryptophan	1.443 ± 0.287	1.185 ± 0.277	1.479 ± 0.260	0.568 ± 0.268	0.411 ± 0.191				*	*	*
phenylcarnitine	0.702 ± 0.200	1.133 ± 0.328	1.245 ± 0.469	2.758 ± 0.801	5.170 ± 2.137				*		*
phenyllactate (PLA)	0.585 ± 0.111	1.434 ± 0.455	1.278 ± 0.448	3.755 ± 1.106	4.775 ± 1.219				*	*	*
phosphate	0.865 ± 0.046	1.042 ± 0.061	1.023 ± 0.061	1.113 ± 0.030	1.132 ± 0.060					*	*
picolinate	0.912 ± 0.161	1.642 ± 0.679	1.496 ± 0.491	2.706 ± 0.763	3.164 ± 0.989						*
pivaloylcarnitine	3.753 ± 3.415	1.156 ± 0.418	1.675 ± 0.716	3.081 ± 0.642	3.832 ± 0.885				*	*	*
pregn steroid monosulfate	0.878 ± 0.135	1.701 ± 0.701	0.997 ± 0.237	6.391 ± 2.163	3.076 ± 0.574			*	*	*	*
pregnanediol-3-glucuronide	0.266 ± 0.057	1.189 ± 0.320	0.539 ± 0.121	3.042 ± 0.731	3.520 ± 1.159			*	*	*	*
pregnanolone/allopregnanolone sulfate	0.236 ± 0.075	0.860 ± 0.336	0.648 ± 0.379	5.083 ± 2.052	3.880 ± 1.651			*	*	*	*
pregnen-diol disulfate	0.582 ± 0.121	1.501 ± 0.417	1.273 ± 0.427	2.109 ± 0.409	2.400 ± 0.515				*	*	*
pregnenolone sulfate	0.877 ± 0.149	0.953 ± 0.201	0.870 ± 0.215	6.864 ± 2.515	3.705 ± 0.956			*	*	*	*
pro-hydroxy-pro	0.779 ± 0.142	1.319 ± 0.283	0.980 ± 0.264	1.885 ± 0.469	1.740 ± 0.280					*	*
pseudouridine	1.044 ± 0.361	1.157 ± 0.346	1.245 ± 0.450	1.908 ± 0.375	2.231 ± 0.362				*		*
pyroglutamylvaline	2.269 ± 1.613	1.683 ± 0.647	1.588 ± 0.538	3.319 ± 0.906	3.950 ± 1.018				*	*	*
quinate	3.983 ± 1.237	1.235 ± 0.630	1.914 ± 0.649	18.100 ± 9.441	9.868 ± 5.003			*
quinolinate	0.592 ± 0.244	1.282 ± 0.537	2.142 ± 1.062	7.246 ± 3.180	7.067 ± 2.941			*	*	*	*
ribitol	0.819 ± 0.065	0.827 ± 0.077	0.782 ± 0.049	1.469 ± 0.233	2.370 ± 0.351			*	*	*	*
ribonate	0.936 ± 0.344	1.195 ± 0.376	1.235 ± 0.449	2.009 ± 0.355	2.363 ± 0.403				*	*	*
S-(3-hydroxypropyl)mercapturic acid (HPMA)	0.366 ± 0.232	0.687 ± 0.326	0.877 ± 0.510	1.710 ± 0.449	2.662 ± 0.725				*	*	*
S-adenosylhomocysteine (SAH)	0.936 ± 0.281	1.074 ± 0.259	1.196 ± 0.346	2.034 ± 0.368	2.260 ± 0.432				*	*	*
S-allylcysteine	1.860 ± 0.966	0.141 ± 0.000	0.161 ± 0.020	0.182 ± 0.041	0.157 ± 0.016	*	*			*	*
sarcosine (N-Methylglycine)	1.435 ± 0.416	0.737 ± 0.094	0.768 ± 0.092	1.444 ± 0.256	1.991 ± 0.508				*
scyllo-inositol	0.954 ± 0.244	1.165 ± 0.367	0.981 ± 0.519	3.479 ± 1.138	2.715 ± 0.794				*
serine	1.540 ± 0.154	1.112 ± 0.096	1.230 ± 0.129	0.656 ± 0.056	0.869 ± 0.106			*		*	*
sphinganine	0.900 ± 0.211	0.743 ± 0.139	0.813 ± 0.206	1.599 ± 0.561	2.864 ± 0.760				*		*
sphingosine	1.139 ± 0.242	1.194 ± 0.372	1.264 ± 0.268	1.718 ± 0.514	3.003 ± 0.634				*		*
stearate (18:0)	0.865 ± 0.074	0.984 ± 0.078	0.954 ± 0.075	1.237 ± 0.088	1.048 ± 0.079					*
suberate (octanedioate)	0.969 ± 0.448	0.992 ± 0.265	1.022 ± 0.244	2.641 ± 0.522	3.543 ± 1.516			*	*	*	*
succinate	0.867 ± 0.081	0.957 ± 0.060	1.153 ± 0.156	1.140 ± 0.097	2.060 ± 0.559						*
succinimide	0.795 ± 0.090	0.978 ± 0.104	0.918 ± 0.116	4.070 ± 1.531	4.275 ± 2.018			*	*	*	*
succinylcarnitine	0.936 ± 0.145	1.022 ± 0.223	1.066 ± 0.280	1.570 ± 0.220	2.130 ± 0.300				*		*
sucrose	2.332 ± 0.972	1.672 ± 0.633	2.448 ± 1.336	9.923 ± 4.925	17.437 ± 8.140				*		*
sulfate	0.780 ± 0.058	1.027 ± 0.113	0.988 ± 0.117	1.541 ± 0.181	1.387 ± 0.160					*	*
taurocholenate sulfate	0.543 ± 0.136	1.053 ± 0.208	0.925 ± 0.222	7.233 ± 3.292	7.680 ± 2.970			*	*	*	*
taurolithocholate 3-sulfate	0.578 ± 0.159	1.269 ± 0.321	1.363 ± 0.547	4.543 ± 1.916	4.995 ± 1.537				*	*	*
tetradecanedioate	0.967 ± 0.126	1.131 ± 0.226	1.048 ± 0.129	2.921 ± 0.945	2.761 ± 0.814			*		*
theophylline	1.185 ± 0.316	0.379 ± 0.119	0.375 ± 0.153	3.796 ± 1.068	2.497 ± 0.709			*	*	*
threonine	1.455 ± 0.146	0.950 ± 0.087	1.172 ± 0.142	0.833 ± 0.074	1.237 ± 0.241	*				*
thymine	0.667 ± 0.079	0.867 ± 0.143	0.912 ± 0.123	1.966 ± 0.390	2.561 ± 0.439			*	*	*	*
thyroxine	2.341 ± 0.465	0.559 ± 0.106	1.074 ± 0.207	0.447 ± 0.134	1.238 ± 0.388	*				*
tiglyl carnitine	0.910 ± 0.218	1.264 ± 0.342	1.667 ± 0.499	3.024 ± 0.823	3.350 ± 0.815						*
trans-4-hydroxyproline	1.496 ± 0.243	1.327 ± 0.303	0.882 ± 0.125	1.624 ± 0.398	2.012 ± 0.424				*
tryptophan	1.352 ± 0.112	1.009 ± 0.100	1.164 ± 0.119	0.768 ± 0.085	0.914 ± 0.111					*	*
tryptophylphenylalanine	0.942 ± 0.202	1.049 ± 0.266	0.933 ± 0.176	0.542 ± 0.110	0.326 ± 0.017				*		*
tyrosylglutamate	0.509 ± 0.033	0.713 ± 0.117	0.684 ± 0.100	1.524 ± 0.462	1.221 ± 0.445					*
uracil	0.524 ± 0.165	0.743 ± 0.132	0.678 ± 0.150	2.083 ± 0.663	6.330 ± 2.495				*	*	*
urea	0.666 ± 0.082	1.255 ± 0.265	1.260 ± 0.333	1.993 ± 0.418	2.333 ± 0.514					*	*
uridine	1.376 ± 0.158	1.201 ± 0.156	1.269 ± 0.125	0.892 ± 0.079	0.895 ± 0.088					*	*
urocortisol	0.652 ± 0.175	1.403 ± 0.575	1.345 ± 0.770	3.725 ± 1.257	2.934 ± 0.783					*
valylalanine	0.902 ± 0.177	0.892 ± 0.150	1.118 ± 0.189	0.605 ± 0.202	0.271 ± 0.054				*		*
vancomycin	0.147 ± 0.087	0.737 ± 0.198	0.466 ± 0.139	1.006 ± 0.130	1.021 ± 0.129	*			*	*	*
vanillate	3.529 ± 2.284	10.996 ± 8.183	1.036 ± 0.426	2.310 ± 1.022	9.915 ± 2.732				*
vanillylmandelate (VMA)	1.168 ± 0.382	2.375 ± 0.986	2.317 ± 1.099	5.789 ± 2.978	8.895 ± 3.894				*		*
xanthosine	1.040 ± 0.260	1.255 ± 0.342	1.280 ± 0.304	2.643 ± 0.916	4.383 ± 1.747				*		*
xylitol	0.400 ± 0.074	1.049 ± 0.235	0.948 ± 0.244	1.592 ± 0.258	2.648 ± 0.558				*	*	*
xylonate	1.018 ± 0.370	1.130 ± 0.448	1.164 ± 0.549	2.391 ± 0.928	2.694 ± 0.770				*		*
